# Supplementary material for: Identification of gene expression signatures associated with neuroinflammation in discogenic sciatica using machine learning and experimental validation
Source: Front Genet. 2026 Mar 5;17:1666639. doi: 10.3389/fgene.2026.1666639 (PMC13000421; doi:10.3389/fgene.2026.1666639)
Supplement: Supplementary file 1 [file Table2.xlsx]

## Sheet: DEGs
id	logFC	AveExpr	t	P.Value	adj.P.Val	B
RPS4Y1	1.97254	7.148	1.54877	0.127728	0.634826	-4.76029
RPS4Y2	1.85615	7.08171	1.51549	0.135928	0.644341	-4.80582
DDX3Y	1.5212	5.27742	1.71274	0.0929387	0.581049	-4.52307
HRASLS2	-1.42882	5.59003	-2.57929	0.01288	0.329396	-2.94197
lnc-GYG2P1-1	1.42133	5.15072	1.76047	0.0844271	0.564946	-4.45007
UTY	1.33807	4.3722	1.90332	0.0627473	0.515776	-4.22119
lnc-AC091801.1.1-5	-1.29355	6.54248	-2.3843	0.0209363	0.375751	-3.34233
AZU1	1.25168	5.09211	3.29028	0.0018362	0.1665	-1.29699
OLFM4	1.18457	5.94276	2.13589	0.0375946	0.445216	-3.81638
CEACAM6	1.17741	3.43461	2.38843	0.0207266	0.37393	-3.33409
ELANE	1.1662	4.58539	2.70281	0.00936046	0.290517	-2.67624
LTF	1.13582	8.15432	2.8533	0.00627273	0.262738	-2.34048
SLED1	1.12879	5.20179	4.86775	1.16588e-05	0.0184044	3.08848
FCGR1A	1.11799	5.32009	4.18401	0.000115186	0.0540579	1.09471
EIF1AY	1.11655	4.84156	1.58973	0.118182	0.624917	-4.70302
LOC102723766	1.08047	2.14544	5.30498	2.55578e-06	0.00999332	4.40971
NLRP7	-1.07858	3.03563	-3.17682	0.00254889	0.184034	-1.57713
CTSG	1.02346	6.49426	2.39535	0.0203802	0.370804	-3.32029
LOC101060810	-1.01437	4.26588	-1.4067	0.165686	0.682041	-4.94838
XLOC_l2_012836	1.00051	6.46941	5.1966	3.73441e-06	0.00999332	4.07976
CEACAM8	0.98793	6.72455	2.34744	0.0228911	0.385226	-3.41527
lnc-DYNC1I1-2	0.977982	3.78135	2.42457	0.0189726	0.363513	-3.26162
KDM5D	0.958804	6.04557	1.4196	0.161913	0.676745	-4.93198
DEFA4	0.956276	8.41966	2.16253	0.035373	0.437801	-3.76756
ANKRD22	0.950071	3.65229	2.74618	0.00835126	0.282297	-2.58081
OSR2	0.947595	2.23293	1.90093	0.0630666	0.516828	-4.22514
CLEC4C	-0.94224	3.98736	-3.00037	0.00419284	0.228802	-2.00023
lnc-CPXM2-2	0.916731	3.89217	2.75112	0.00824284	0.282284	-2.56986
lnc-TACR2-1	-0.901979	2.55875	-1.56098	0.12482	0.631317	-4.74336
GPM6B	-0.898454	2.47228	-4.56575	3.25334e-05	0.0353079	2.19469
MPO	0.895975	6.11598	3.04374	0.00371533	0.215817	-1.8977
KCNJ2-AS1	0.894207	2.82787	4.10244	0.000150082	0.0606068	0.864816
LOC102724552	0.893028	4.74028	5.43902	1.59514e-06	0.00999332	4.8196
SLC26A8	0.890552	3.86661	2.98451	0.0043813	0.229154	-2.03747
C4BPA	0.886851	5.68987	1.57252	0.122119	0.628999	-4.72724
UCHL1	-0.88675	1.99536	-3.43823	0.00118683	0.144622	-0.9228
lnc-SBF2-1	0.882736	3.94459	4.40149	5.63284e-05	0.0399231	1.71683
BATF2	0.875247	7.14877	2.57666	0.0129663	0.329654	-2.94752
BPI	0.875141	2.68544	2.40036	0.0201322	0.369305	-3.31027
LOC100128607	0.869424	3.45536	2.70858	0.00921999	0.290037	-2.6636
CCR9	-0.862748	5.31887	-3.02126	0.00395609	0.221373	-1.95096
lnc-IL32-1	0.86174	5.43164	3.0919	0.00324496	0.203787	-1.78271
LOC100131792	0.860406	2.62763	3.324	0.00166378	0.162462	-1.21257
NRCAM	-0.858417	2.83888	-3.54375	0.000864335	0.121528	-0.650078
PNMAL1	-0.85692	2.29912	-2.86093	0.00614472	0.261019	-2.32312
RETN	0.855784	9.41202	2.02634	0.0480658	0.480092	-4.01192
KIR2DL2	-0.855492	4.43509	-2.7617	0.00801515	0.279748	-2.54639
lnc-RP11-1220K2.2.1-1	0.847411	4.82101	2.74348	0.00841111	0.282297	-2.58679
DEFA3	0.845123	13.8127	2.16117	0.0354837	0.438366	-3.77007
lnc-JMJD7-PLA2G4B-1	-0.839569	7.76129	-4.32702	7.20731e-05	0.0417184	1.50237
FCGBP	-0.83508	7.78291	-4.6366	2.56203e-05	0.0306817	2.40272
DUSP2	-0.830761	4.92788	-4.0495	0.000178005	0.0629478	0.716678
lnc-SEPT7L-1	0.829405	5.95959	5.04167	6.40069e-06	0.0123559	3.61071
MMP9	0.827343	11.1228	3.16588	0.00262995	0.185561	-1.60382
LRRC36	-0.826981	3.71962	-2.8474	0.00637347	0.264735	-2.35389
COL13A1	-0.825586	3.71658	-2.44971	0.0178326	0.360467	-3.21071
ADAM21	0.820008	4.06391	1.66196	0.102762	0.598834	-4.59881
NCKAP1	-0.819936	3.49462	-3.41134	0.00128574	0.14984	-0.99154
LILRA6	0.816069	10.6114	2.25667	0.028419	0.407427	-3.5911
CRISPLD2	0.806283	5.32557	3.41479	0.00127259	0.148807	-0.982717
ARPC5	0.803923	4.79363	1.76053	0.0844174	0.564946	-4.44998
P3H2	-0.803493	4.8808	-2.60907	0.0119354	0.318363	-2.87874
LOC101928976	0.801994	6.84622	5.4043	1.80272e-06	0.00999332	4.71326
lnc-CHP2.1-1	0.801491	6.48457	5.19611	3.74077e-06	0.00999332	4.07828
LOC388210	0.801291	3.19143	2.71003	0.00918512	0.289728	-2.66043
CRYM	-0.800822	4.64374	-3.66827	0.000591031	0.10864	-0.322357
RLN1	-0.79708	2.81819	-3.35476	0.00151996	0.156308	-1.13511
LOC100128374	0.793818	5.61561	1.70534	0.0943203	0.583119	-4.53424
TEKT2	0.791184	3.27107	2.47989	0.0165457	0.350824	-3.14905
TNFAIP6	0.790894	8.61143	3.19927	0.00238985	0.179941	-1.52218
LHX1	0.790815	2.59032	3.37559	0.0014294	0.153689	-1.08243
lnc-ZNF438-1	0.786363	3.80156	3.75533	0.000451465	0.0950239	-0.0896448
VPREB1	-0.784647	2.13009	-2.84267	0.00645514	0.265369	-2.36461
LOC101928670	0.778462	7.56418	4.00624	0.000204501	0.0671489	0.596273
lnc-PIK3CG-4	0.777252	2.07001	2.91889	0.00524849	0.243497	-2.19017
XLOC_l2_001331	-0.776706	3.14684	-2.52219	0.0148836	0.347036	-3.06168
TIMD4	-0.775928	3.75324	-2.89894	0.00554228	0.251512	-2.23614
LOC285181	0.774873	2.99188	2.81596	0.00693563	0.271651	-2.42498
FCRL5	-0.774448	2.09399	-3.11601	0.00303102	0.196023	-1.7247
IL1R1	0.771904	4.32099	3.24603	0.00208826	0.173501	-1.40698
TBC1D26	0.771571	1.76259	1.41359	0.163663	0.67894	-4.93963
lnc-SLC2A13-2	0.769715	2.40284	2.62611	0.011424	0.312317	-2.84233
SNORD67	0.768641	2.75113	3.43174	0.00121002	0.145912	-0.939419
APOBEC3A	0.767881	9.02503	0.973164	0.335144	0.802677	-5.41759
lnc-C10orf131-1	0.766929	2.83415	3.39615	0.00134502	0.151407	-1.03023
FAM150B	-0.765918	3.0086	-3.19875	0.00239345	0.179941	-1.52346
BNC2	-0.76315	2.95875	-2.94045	0.00494744	0.240282	-2.14027
MGC24103	-0.759722	4.95876	-2.52749	0.014686	0.346253	-3.05064
MIR92A1	-0.757417	3.12048	-3.29583	0.00180675	0.165884	-1.28315
KLRB1	-0.755863	10.754	-4.58912	3.00723e-05	0.0348127	2.26319
IFNG-AS1	-0.754927	2.85595	-2.5067	0.0154737	0.35	-3.0938
LOC100130542	0.754713	2.45182	3.64327	0.000638213	0.11251	-0.388643
LOC286087	-0.752408	5.02922	-1.73604	0.0886993	0.573296	-4.48766
BEGAIN	0.752346	4.83655	1.62171	0.111138	0.611619	-4.65739
NLRP2	-0.750035	4.71318	-2.93997	0.00495384	0.240282	-2.14136
lnc-GRIK1-AS2-1	0.748779	3.85858	3.28537	0.00186268	0.167588	-1.30923
ASAP1-IT1	0.747483	8.54376	5.63733	7.90858e-07	0.00999332	5.42901
GBP6	0.747399	2.33431	2.9836	0.00439241	0.22933	-2.03961
XLOC_l2_015212	0.747119	5.08315	3.7691	0.000432528	0.0932998	-0.0525937
DPY19L1P1	0.746445	3.65257	2.63206	0.0112501	0.311071	-2.82957
SNORD59B	-0.745288	3.50321	-3.06453	0.00350498	0.208586	-1.84822
PDGFD	-0.745275	3.23315	-4.14413	0.000131129	0.0591426	0.98207
KIAA1671	-0.744479	2.66461	-3.40328	0.00131687	0.150106	-1.01208
TSPAN13	-0.744001	4.85633	-3.12493	0.00295536	0.194233	-1.70319
MTBP	-0.742628	2.53322	-3.3842	0.00139347	0.151407	-1.06059
lnc-SOX6-1	0.739801	5.20227	3.37198	0.0014447	0.154454	-1.09156
lnc-IL1R1-1	0.738225	2.96093	2.83004	0.0066785	0.268401	-2.39322
LOC101930611	-0.73751	4.96827	-4.16536	0.000122393	0.0566745	1.04197
XLOC_l2_001196	0.737152	4.56319	2.88272	0.00579231	0.257273	-2.27335
LOC221814	-0.736758	2.66879	-2.20903	0.0317703	0.422358	-3.68116
LINC00683	0.735828	2.72137	2.2951	0.0259483	0.401585	-3.51733
lnc-ASMT-5	-0.73577	4.90889	-1.99902	0.0510413	0.489132	-4.05935
NT5C3B	-0.734826	3.71842	-2.44311	0.0181258	0.361749	-3.22412
PAK6	-0.733101	3.42276	-2.52535	0.0147656	0.347036	-3.05511
ZNF683	-0.732626	7.60478	-1.82027	0.0746904	0.543234	-4.35615
ITGAX	0.72967	5.52076	4.53877	3.56197e-05	0.0363834	2.11578
lnc-NEUROD1-2	0.729154	3.00746	4.00855	0.000202993	0.0671489	0.60269
lnc-SLC45A1-1	0.728688	3.82768	3.37796	0.0014194	0.153565	-1.07641
lnc-TCL1B-2	-0.726493	3.71543	-2.14151	0.0371164	0.442511	-3.80613
CASC11	-0.726045	2.37766	-2.14894	0.0364921	0.441632	-3.79254
GLDC	-0.725888	3.1752	-1.76035	0.0844476	0.564974	-4.45026
lnc-RP11-511B23.3.1-3	0.724915	2.52299	3.16532	0.00263416	0.185561	-1.60519
lnc-COPS4-1	-0.723609	4.00885	-2.89516	0.00559968	0.25204	-2.24483
KLRC1	-0.720348	8.37897	-3.21817	0.00226333	0.177835	-1.47575
ZNF853	-0.718488	2.34636	-1.88444	0.0653089	0.522533	-4.25232
lnc-IFLTD1-1	0.71843	2.25955	3.21835	0.00226216	0.177835	-1.47531
LCN2	0.717661	6.79858	2.30048	0.0256182	0.399113	-3.50693
LOC101926894	0.716648	8.31666	5.15097	4.37854e-06	0.0108616	3.94126
LRG1	0.715057	9.11098	3.77133	0.000429527	0.0932314	-0.0465716
C9orf47	0.714351	6.67822	4.81795	1.38277e-05	0.0200093	2.93987
lnc-ROCK2-3	-0.713605	1.7803	-3.42675	0.00122811	0.147581	-0.952168
ZNF439	-0.713213	5.55854	-3.3331	0.00161995	0.162462	-1.1897
NBEA	-0.712559	4.90027	-3.57397	0.000788626	0.118053	-0.571115
LOC102723859	0.712019	2.37857	2.73134	0.00868474	0.284709	-2.61359
CYP27A1	0.707178	10.2867	5.20226	3.66142e-06	0.00999332	4.09693
GATA3-AS1	0.70682	2.71906	3.29036	0.00183579	0.1665	-1.29679
LOC100132287	0.706217	4.50517	2.79724	0.00729185	0.273873	-2.46706
CETN3	-0.70583	5.19188	-2.22602	0.030537	0.417634	-3.64922
LOC93444	0.704335	5.64533	4.21336	0.000104668	0.0526812	1.17793
FAM20A	0.702381	3.01565	2.94483	0.00488815	0.239704	-2.13008
DPRXP4	0.702168	7.23651	4.99577	7.50239e-06	0.0130275	3.47242
LINC01560	-0.702167	2.76327	-3.3011	0.00177914	0.165884	-1.26997
KRT86	-0.702117	5.71744	-4.49798	4.08371e-05	0.0372481	1.99677
LOC101927805	-0.701708	2.24711	-3.95502	0.000240812	0.0720964	0.45452
OCR1	0.699851	4.12326	3.48323	0.00103731	0.133787	-0.807067
GOLGA6C	-0.699688	5.42874	-2.0357	0.0470826	0.476418	-3.99556
AFF1	0.697917	4.93229	3.58729	0.000757296	0.11586	-0.536181
L1TD1	-0.696513	3.53526	-1.99667	0.0513043	0.4898	-4.0634
AKR1C3	-0.69502	7.41345	-3.86381	0.000321461	0.0815368	0.204223
PLIN4	0.694091	7.66257	3.14059	0.00282665	0.191448	-1.66528
LOC388780	-0.694083	2.46782	-2.32035	0.0244308	0.391939	-3.46832
lnc-CBWD5-1	0.693658	3.7972	3.68472	0.000561836	0.105701	-0.278619
GC	-0.693042	1.67301	-1.54603	0.128387	0.635514	-4.76407
CCDC144NL-AS1	0.689773	4.48918	1.55199	0.126956	0.633675	-4.75584
GRIN3A	0.689031	4.06835	2.61805	0.0116633	0.315216	-2.85956
LOC102724545	0.688836	5.65088	3.72872	0.000490359	0.0995888	-0.161076
XLOC_l2_009539	-0.686925	2.32735	-2.49863	0.0157895	0.350162	-3.11048
DYSF	0.686678	7.79997	3.60271	0.000722534	0.114344	-0.495674
LOC729040	0.685607	7.16235	4.23153	9.86332e-05	0.052082	1.22955
KIAA1244	0.685564	1.75691	1.55957	0.125153	0.631317	-4.74532
TPRG1-AS1	0.684675	5.79278	2.99243	0.0042862	0.228802	-2.01888
CA4	0.681828	6.48765	3.02365	0.0039298	0.221373	-1.94531
lnc-C6orf192-1	-0.680885	2.49888	-1.92281	0.060194	0.510574	-4.18879
AK5	-0.679137	3.70762	-2.20688	0.0319291	0.422581	-3.68518
PPP1R14A	-0.677655	2.94687	-2.74532	0.00837028	0.282297	-2.58271
KIAA1731NL	0.677116	3.30755	2.54602	0.014015	0.340462	-3.01195
SPTBN2	-0.676743	3.49411	-1.85603	0.0693308	0.531051	-4.29866
HSPBAP1	0.676625	2.06321	3.55461	0.000836352	0.121257	-0.621735
lnc-VTI1A-3	0.674096	7.60331	3.96905	0.000230288	0.070155	0.493268
LINC00937	0.673926	3.31109	1.96406	0.0550789	0.500349	-4.11925
lnc-CBWD3-1	0.673796	3.70867	3.17105	0.00259133	0.184503	-1.59121
ALPL	0.673679	6.44231	2.27129	0.0274556	0.407232	-3.56315
CLEC2D	-0.673675	3.16039	-2.4022	0.0200418	0.369208	-3.30658
GAS2L3	0.673164	2.25105	2.78229	0.00758848	0.276437	-2.50052
G2E3	-0.672985	3.29721	-4.10543	0.000148638	0.0606068	0.87321
CAMP	0.672421	9.89332	2.34389	0.0230883	0.385854	-3.42227
LOC101929207	0.672252	3.59482	3.5572	0.000829811	0.121086	-0.614971
lnc-TCF4-1	-0.672187	1.88374	-2.67271	0.0101257	0.299223	-2.74184
LOC101926936	0.671558	8.21947	4.82637	1.34352e-05	0.0200093	2.96496
SERINC2	0.67111	2.13967	3.89828	0.000288317	0.0794679	0.298478
lnc-TTC7B-4	0.671066	3.18545	3.56504	0.000810317	0.119042	-0.594493
FCGR1B	0.669585	10.5923	3.03829	0.0037724	0.215835	-1.91064
lnc-LY86-2	0.669418	3.62473	2.27945	0.0269301	0.40532	-3.54748
SNTG2	-0.669266	2.29728	-2.36195	0.0221032	0.379979	-3.38667
lnc-MAP6-3	0.668241	2.78141	2.43534	0.0184765	0.361749	-3.23986
C1QB	0.66801	5.51225	1.77832	0.0814147	0.557855	-4.42231
FOSL2	0.667495	7.10708	3.50727	0.000964988	0.129394	-0.744897
FUT8-AS1	-0.666591	3.23473	-3.28734	0.00185205	0.167064	-1.30434
lnc-XRCC4-1	-0.66648	2.63849	-1.92254	0.0602288	0.510574	-4.18924
lnc-SNRPD1-2	0.666466	2.52543	3.74183	0.000470814	0.0973268	-0.125922
PBK	-0.666203	2.34787	-3.02047	0.00396482	0.221373	-1.95283
RPH3AL	0.66604	4.99629	1.6821	0.0987677	0.591295	-4.56901
PTPRJ	0.664928	2.85247	3.44536	0.00116182	0.143081	-0.904503
TMEM64	-0.664883	4.01162	-2.72636	0.00879938	0.284709	-2.62456
LOC100996405	0.663557	6.68258	3.47815	0.00105325	0.13448	-0.82018
PGLYRP1	0.662555	7.75672	2.54718	0.013974	0.340462	-3.00952
WFIKKN1	0.661991	2.38421	2.29834	0.0257488	0.399649	-3.51106
ADAMTSL4-AS1	0.661507	3.8262	2.52191	0.0148941	0.347036	-3.06227
lnc-MAGEB1-2	0.66021	2.44742	3.10709	0.00310863	0.197786	-1.74621
LOC441124	0.659948	6.06184	4.44779	4.82871e-05	0.0381128	1.85089
ADAMTS10	-0.659386	7.91569	-2.94306	0.00491204	0.23993	-2.1342
BTNL3	-0.65879	4.0365	-0.63724	0.526868	0.890871	-5.66773
NCF1B	0.658775	10.0621	4.23046	9.89782e-05	0.052082	1.22651
SLC7A11	-0.657744	3.1324	-2.49139	0.0160778	0.350211	-3.1254
lnc-TLR2-1	0.656047	2.90937	2.24909	0.0289304	0.410329	-3.60553
MICU3	-0.655297	3.09452	-2.42551	0.018929	0.36324	-3.25973
COL4A2-AS1	0.654933	3.45486	2.61177	0.0118531	0.317383	-2.87299
LOC400958	0.654925	6.46096	3.56857	0.000801669	0.118979	-0.585249
SNORA11B	0.654547	8.1368	5.46399	1.46066e-06	0.00999332	4.89615
lnc-CDC16-1	-0.654378	5.82693	-2.08023	0.0426351	0.462094	-3.9168
lnc-UBE2B-1	0.653743	3.6727	2.7781	0.00767354	0.276447	-2.50987
PLIN5	0.653375	7.70567	3.99391	0.000212722	0.0682141	0.562083
lnc-TNFAIP6-2	0.652978	5.08281	3.86963	0.000315614	0.0815368	0.220119
FAM157C	0.652824	7.12219	1.93255	0.0589501	0.508388	-4.17247
CNTNAP2	-0.652757	2.82966	-2.58039	0.0128437	0.329396	-2.93963
VIPR2	-0.651865	2.44286	-2.33901	0.023361	0.387163	-3.43184
UBR2	0.651321	3.25666	2.7028	0.00936073	0.290517	-2.67626
LOC93432	0.651093	1.781	2.93207	0.00506244	0.241993	-2.15969
ENPP5	-0.649397	3.93408	-2.4641	0.0172082	0.356395	-3.18138
POT1-AS1	-0.649368	2.25849	-3.9834	0.000219988	0.0682141	0.532948
PRRT4	0.64874	3.53541	2.25522	0.0285159	0.407455	-3.59385
lnc-FAIM3-2	-0.648612	3.6288	-2.69493	0.00955547	0.293415	-2.69346
DSC2	0.647502	5.45916	2.80739	0.00709672	0.273832	-2.44428
SDR42E1	-0.647394	3.16772	-2.75017	0.00826363	0.282297	-2.57197
ZNF540	-0.646119	5.25954	-2.8025	0.00719005	0.273832	-2.45525
KLRC3	-0.645712	6.35548	-3.1613	0.00266459	0.186177	-1.61497
SNORD27	-0.645345	5.43251	-2.64863	0.0107784	0.306823	-2.79391
LOC729451	0.644852	5.77264	1.86035	0.0687059	0.530232	-4.29165
RASGRF2-AS1	-0.644646	2.24149	-3.22887	0.0021945	0.176418	-1.44938
lnc-NENF-2	0.644461	3.97306	2.65539	0.0105914	0.303488	-2.77932
lnc-TSFM-1	0.644146	2.16963	2.99738	0.00422774	0.228802	-2.00725
HPGD	-0.643991	3.88997	-3.78642	0.000409781	0.0921578	-0.00587018
lnc-LGALSL-1	0.642754	8.19128	3.30501	0.00175894	0.165806	-1.26019
RPGRIP1	0.640026	7.27264	2.80305	0.00717964	0.273832	-2.45403
lnc-CLGN-2	0.639477	5.8263	3.38752	0.00137981	0.151407	-1.05214
KCNH4	0.638962	3.22354	1.8042	0.0772091	0.548689	-4.38165
CEACAM4	0.638765	8.36335	5.11634	4.93943e-06	0.0114361	3.83634
LYRM7	-0.638327	3.62955	-3.39206	0.00136138	0.151407	-1.04061
ACVR2B	-0.637943	4.75877	-3.63923	0.00064617	0.113	-0.399333
AADACL2-AS1	0.637545	3.28899	3.20147	0.00237485	0.179941	-1.5168
XLOC_l2_001760	0.6374	7.58341	1.70506	0.0943736	0.583119	-4.53467
SIGLEC17P	-0.636541	8.46817	-3.74503	0.000466161	0.0969419	-0.117336
CTAG2	-0.63649	2.78295	-1.8652	0.0680103	0.528803	-4.28377
PLCG1-AS1	-0.635872	3.14595	-3.10632	0.00311543	0.197786	-1.74807
lnc-AMDHD1-2	0.635739	2.92067	2.97863	0.00445319	0.229799	-2.05125
LOC101927270	0.635172	9.78168	3.88373	0.000301882	0.0815368	0.258648
lnc-MRPL16-1	0.635035	4.20439	3.02082	0.00396098	0.221373	-1.95201
GLYATL1	-0.634976	2.3316	-2.74377	0.00840448	0.282297	-2.58613
XLOC_l2_007829	-0.634784	3.0854	-2.06855	0.0437651	0.466662	-3.9376
SNORD116-11	-0.633985	2.01435	-3.14286	0.00280844	0.1909	-1.65977
IGJ	-0.633882	9.64348	-2.31515	0.0247367	0.393892	-3.47845
SDC3	0.633338	2.76125	2.19419	0.0328833	0.424695	-3.7089
LOC100129216	-0.632445	3.0113	-4.01701	0.00019757	0.0670364	0.626183
ETV7	0.631559	4.5197	1.25802	0.214213	0.730488	-5.12735
DGAT2	0.631503	7.93421	2.98625	0.0043603	0.228807	-2.0334
CEACAM3	0.631454	6.40505	3.90858	0.000279072	0.077535	0.326717
LOC145474	0.63137	7.69369	4.47184	4.45649e-05	0.0372481	1.92072
COX15	-0.631251	3.69099	-1.79659	0.0784269	0.551798	-4.39367
FAM157A	0.631168	6.86151	3.10505	0.00312662	0.197786	-1.75112
lnc-ZNF37A-3	0.630944	6.42133	4.11332	0.000144895	0.0599053	0.895361
XLOC_l2_013467	0.630774	5.35857	2.82479	0.00677329	0.270069	-2.40508
COL24A1	-0.630708	2.9993	-2.78418	0.0075503	0.276437	-2.49629
XLOC_l2_000297	0.630035	6.94188	2.76497	0.007946	0.279748	-2.53913
lnc-S1PR1-1	-0.629835	2.90183	-2.81108	0.00702695	0.273167	-2.43598
LOC102724463	-0.628756	2.31252	-2.51559	0.0151322	0.348262	-3.07537
FNBP1L	-0.628076	4.07572	-4.197	0.000110408	0.054003	1.13152
LINC00162	0.626753	3.314	2.46628	0.0171154	0.35599	-3.17693
HIST1H1T	0.626101	2.89064	2.21989	0.0309767	0.418759	-3.66076
CCDC138	-0.625903	2.44908	-2.25439	0.0285721	0.407455	-3.59544
TUNAR	0.625791	2.75841	2.85155	0.00630242	0.263073	-2.34446
lnc-CTD-2014B16.3.1-1	-0.625192	2.03338	-1.06643	0.291337	0.779015	-5.33031
ACBD5	-0.624619	2.34168	-2.97683	0.00447548	0.230607	-2.05547
C14orf159	0.624566	6.79749	5.32091	2.41687e-06	0.00999332	4.45832
KLRF1	-0.6242	6.8291	-3.34592	0.00156005	0.158418	-1.15742
RPS3A	-0.624147	12.6714	-2.87545	0.00590775	0.257752	-2.28999
XLOC_l2_000941	0.623624	4.26027	2.8868	0.00572842	0.255381	-2.264
RPS24	-0.623508	13.504	-2.49866	0.0157884	0.350162	-3.11042
DOCK5	0.622323	7.33752	4.99865	7.42821e-06	0.0130275	3.48107
LOXHD1	0.621402	2.71052	2.5394	0.0142516	0.340462	-3.0258
lnc-RIMS3-4	-0.619731	2.95685	-2.34848	0.0228341	0.384966	-3.41324
LOC339975	-0.619691	2.62907	-2.03264	0.0474019	0.476475	-4.00091
LOC280665	0.619047	3.37486	3.12562	0.00294951	0.194233	-1.7015
lnc-HADH-1	-0.618664	3.43094	-2.28906	0.0263233	0.403056	-3.52899
XLOC_l2_001559	0.618544	9.67218	3.84813	0.000337726	0.0820202	0.161485
ANKRD30BL	0.618505	3.06602	2.66592	0.010306	0.300519	-2.75656
C8orf60	0.618345	10.3225	4.36407	6.37659e-05	0.0408837	1.60891
LINC00836	0.618184	4.0247	1.23604	0.222202	0.736922	-5.15223
lnc-CD300LF-1	0.617704	5.6219	3.55132	0.000844731	0.121257	-0.63032
lnc-GPCPD1-1	0.617658	3.44467	3.06794	0.00347156	0.208586	-1.84008
RRAS2	-0.617536	8.16205	-5.0471	6.28145e-06	0.0123559	3.62708
SHOX2	0.617039	2.05681	3.10841	0.00309703	0.197714	-1.74303
PARM1	-0.616932	2.26449	-2.32412	0.0242114	0.390507	-3.46098
HDGFRP3	-0.616761	3.81757	-2.54047	0.0142133	0.340462	-3.02358
lnc-AL035696.1-4	0.616377	4.47471	2.27795	0.0270265	0.405512	-3.55038
SLC35F3	-0.616229	4.56122	-2.2281	0.0303891	0.416632	-3.6453
KIAA1107	-0.615879	1.96405	-3.61184	0.000702673	0.114344	-0.471641
NLRP3	0.615036	6.35399	3.30493	0.00175936	0.165806	-1.2604
ASPRV1	0.61469	9.14335	3.26171	0.00199541	0.171957	-1.36811
SMKR1	-0.614666	4.42982	-3.36237	0.00148626	0.156101	-1.11588
PLEKHM1	0.614209	7.95801	4.24547	9.42338e-05	0.052082	1.26922
DHDDS	-0.613928	2.64079	-2.23255	0.0300741	0.415052	-3.63688
LOC101928403	-0.613764	4.07982	-2.63482	0.0111703	0.309471	-2.82364
CD300E	0.613452	4.22679	2.4345	0.0185147	0.361749	-3.24155
UCN2	-0.613007	1.87336	-3.15549	0.00270914	0.187049	-1.62911
DEFA8P	0.612824	2.38009	1.98934	0.0521335	0.492357	-4.07603
RCOR2	0.61109	3.81392	4.18849	0.000113515	0.0540036	1.1074
HK3	0.610938	6.42819	2.2064	0.0319651	0.422581	-3.68609
SPINK2	-0.610899	5.09031	-2.58017	0.0128509	0.329396	-2.9401
ZNF286A	-0.610402	2.38533	-3.10849	0.00309635	0.197714	-1.74285
lnc-FRG1-5	0.609979	6.10512	3.46027	0.00111121	0.139823	-0.866226
NABP1	0.609921	9.39203	4.00555	0.000204952	0.0671489	0.594359
FBXW12	0.609871	3.60507	2.27411	0.0272731	0.406815	-3.55775
TMPRSS9	0.609679	4.31413	1.1826	0.242544	0.750403	-5.21101
LOC101927239	0.608768	2.0276	2.72474	0.00883694	0.284743	-2.62812
XLOC_l2_015952	0.608665	2.4941	2.52653	0.0147217	0.346859	-3.05265
DYRK3	-0.608653	2.6429	-2.26812	0.0276622	0.407427	-3.56923
VWDE	0.608503	2.33428	2.66639	0.0102934	0.300519	-2.75554
CBS	0.608361	7.13792	2.34535	0.023007	0.385323	-3.41939
lnc-ITPR3-1	0.608308	2.35887	2.60746	0.0119846	0.318363	-2.88216
LIMK2	0.607516	6.93137	3.75842	0.000447146	0.0950239	-0.0813337
OR52K2	0.607014	6.5686	3.44837	0.00115144	0.142307	-0.896791
ZNF10	-0.606755	4.8404	-2.90026	0.00552242	0.251031	-2.23311
AGER	0.606523	4.59495	3.03892	0.00376573	0.215817	-1.90913
LOC102723526	0.606523	2.86457	2.2116	0.031581	0.421797	-3.67634
lnc-CDC7-1	-0.606232	3.20303	-3.29556	0.00180813	0.165884	-1.2838
SIGLEC14	-0.606053	6.2662	-0.52131	0.604446	0.916292	-5.73028
CHRNB3	-0.605526	2.50658	-2.50469	0.015552	0.35	-3.09797
LOC101929463	0.60467	7.30873	2.91431	0.00531459	0.245113	-2.20074
LINC00476	-0.604636	2.2582	-2.45453	0.017621	0.35863	-3.20089
LOC401220	-0.604385	2.26291	-2.45907	0.0174242	0.358274	-3.19165
FBXO4	-0.603938	4.41833	-2.69599	0.009529	0.293358	-2.69114
LINC00920	-0.603739	2.19905	-2.96057	0.0046809	0.235008	-2.09345
SH2D1B	-0.603319	8.41505	-3.60562	0.000716154	0.114344	-0.488027
lnc-MYO10-1	0.603205	3.89796	2.18136	0.0338731	0.429377	-3.73276
LINC00951	-0.60309	3.66698	-2.96637	0.00460663	0.233613	-2.07992
lnc-NOC2L-2	-0.602953	2.79824	-0.938916	0.352275	0.812169	-5.44772
LOC100509780	0.602624	4.6956	3.03636	0.00379285	0.215938	-1.91522
XLOC_l2_006926	0.602563	2.1124	2.99131	0.00429958	0.228807	-2.02152
PLXNB3	0.602407	2.31799	2.74032	0.00848138	0.282297	-2.59375
LOC101928389	0.601345	2.84387	3.61173	0.000702911	0.114344	-0.471932
RGS11	-0.601309	2.1169	-2.74133	0.00845883	0.282297	-2.59153
SNORD69	-0.600665	3.15311	-2.66622	0.0102981	0.300519	-2.75591
LTBR	0.600648	7.04524	3.11754	0.0030179	0.195904	-1.72101
STAB1	0.600563	6.86766	3.23314	0.00216757	0.175512	-1.43883
KLRK1	-0.600087	6.2569	-4.0876	0.000157451	0.0606362	0.823194
PGBD3	-0.600071	4.89699	-1.27194	0.209264	0.724697	-5.11139
SPACA6P	0.599847	3.58592	1.95149	0.0565963	0.505059	-4.14057
TBC1D10B	0.599782	4.35325	2.05126	0.0454848	0.472081	-3.9682
LOC100128551	0.599221	2.28588	1.93855	0.0581962	0.506134	-4.1624
MADCAM1	0.598926	4.3141	2.08479	0.0422017	0.460585	-3.90867
lnc-GLS-2	-0.598089	3.87296	-2.86609	0.00605955	0.260448	-2.31136
TLE1	-0.597897	3.13678	-2.49448	0.0159542	0.350211	-3.11904
LRRK2	0.597839	6.49308	4.66897	2.29624e-05	0.0284808	2.49811
lnc-SLC25A19-1	0.597021	3.80103	3.62437	0.000676265	0.113193	-0.438603
LOC100129098	0.59626	2.1531	1.84318	0.0712178	0.535171	-4.31943
ST8SIA3	0.596139	3.73361	3.29776	0.00179656	0.165884	-1.27831
lnc-MCCC2-2	-0.596023	2.74625	-2.07874	0.0427785	0.462104	-3.91947
LOC102724000	-0.595475	2.09975	-3.14961	0.00275493	0.18871	-1.64338
PTPRM	-0.595398	3.80883	-2.25841	0.0283025	0.407427	-3.58777
TXNRD3	-0.59524	2.13811	-2.7402	0.00848421	0.282297	-2.59403
lnc-DIAPH3-5	0.594885	1.88717	1.21481	0.230131	0.743219	-5.17588
lnc-AP000790.1-2	0.594015	1.89552	3.07538	0.00339965	0.207734	-1.8223
SNORA11C	0.593993	7.2798	5.25806	3.01252e-06	0.00999332	4.26668
KIF15	-0.59373	3.05082	-2.22895	0.0303288	0.416508	-3.64369
AR	-0.593391	2.88534	-2.22038	0.0309419	0.418541	-3.65985
LOC101929696	0.592991	4.32512	1.57907	0.120609	0.627603	-4.71806
PLG	-0.592635	2.01268	-3.06214	0.00352853	0.20876	-1.8539
ZMYND12	-0.592169	2.22357	-2.92248	0.00519718	0.243497	-2.18188
lnc-ARNTL-1	0.592076	5.63893	3.21954	0.00225442	0.177835	-1.47238
SLC22A15	0.591507	4.45535	3.5642	0.000812374	0.119042	-0.596678
ZBTB41	-0.591505	4.16944	-2.46352	0.0172327	0.356447	-3.18256
TAS2R60	0.590863	3.55073	2.33121	0.0238027	0.38954	-3.44711
EPB42	0.590619	7.79149	1.69969	0.0953867	0.585073	-4.54273
VNN3	0.59036	5.2013	3.08432	0.00331506	0.206324	-1.80088
lnc-GPR182-1	0.590302	2.88906	2.58645	0.0126466	0.327276	-2.9268
LOC145945	0.590284	2.78124	2.72052	0.00893553	0.286468	-2.6374
LOC100128333	0.590039	3.33318	2.15827	0.0357203	0.439512	-3.7754
lnc-MCM2-1	-0.589992	2.46477	-2.68595	0.00978228	0.295673	-2.71305
SLC4A10	-0.589901	3.41083	-2.12639	0.0384168	0.447344	-3.83369
ARHGAP24	0.589356	5.99694	2.29957	0.0256738	0.399116	-3.50869
lnc-H2AFJ-2	0.588297	1.96619	2.78125	0.00760952	0.276437	-2.50285
CD109	-0.587962	3.40662	-2.41804	0.0192794	0.365008	-3.27478
RXRG	-0.587877	1.94461	-2.3992	0.0201895	0.369305	-3.31259
EFCAB13	-0.587447	3.02703	-2.24957	0.0288977	0.410329	-3.60462
XLOC_l2_013857	-0.587418	3.31598	-1.686	0.0980105	0.589359	-4.56321
H2AFB3	0.587248	3.29773	2.85701	0.00621017	0.262207	-2.33204
SCARF1	0.586841	7.88336	3.60374	0.000720273	0.114344	-0.492972
LINC00202-2	0.586285	4.43337	3.38577	0.00138701	0.151407	-1.05661
lnc-RPP30-2	0.585571	5.24687	3.17801	0.00254024	0.184034	-1.57423
CD86	0.58443	5.68591	3.38705	0.00138176	0.151407	-1.05336
C19orf57	-0.584322	3.55813	-2.23875	0.0296408	0.414133	-3.62515
lnc-CSN2-1	-0.58417	4.47268	-1.34157	0.185779	0.704921	-5.02904
NET1	-0.584099	4.19714	-2.72854	0.0087491	0.284709	-2.61976
ZNF571	-0.583838	5.05179	-4.27427	8.57397e-05	0.048814	1.35135
LINC01564	0.583781	2.57684	3.06315	0.00351859	0.208586	-1.85151
OCLN	-0.583779	2.60367	-2.37055	0.0216474	0.378771	-3.36965
lnc-GJA10-6	-0.583314	1.91364	-2.07915	0.0427387	0.462104	-3.91873
lnc-HNF1A-1	0.582783	3.37384	2.67034	0.0101882	0.299361	-2.74697
SMC2-AS1	0.582749	2.13167	3.25199	0.00205247	0.173024	-1.39221
TCF7L2	0.582368	2.83894	2.33759	0.0234407	0.387668	-3.43462
ERV3-1	0.582212	6.06721	2.93327	0.00504576	0.241993	-2.1569
ECE1	0.58211	6.83529	2.77233	0.0077922	0.279701	-2.52274
lnc-PABPN1L-1	0.581613	5.84068	3.75159	0.000456756	0.0955583	-0.0997172
SIRPB2	0.581236	3.32747	2.17293	0.0345373	0.432857	-3.74836
KLK6	0.581019	2.16333	3.12781	0.0029313	0.194233	-1.69623
lnc-RP11-277P12.7.1-3	-0.581018	7.75601	-2.7652	0.00794113	0.279748	-2.53862
LOC100132272	0.579985	3.32381	1.62634	0.110147	0.610205	-4.65072
FAM110C	-0.579839	3.10443	-2.03946	0.0466914	0.475001	-3.98895
PFDN4	-0.579534	5.63708	-1.83064	0.0731009	0.540255	-4.33957
LOC100507191	0.578854	3.96938	2.34006	0.023302	0.387163	-3.42978
lnc-TNFRSF10B-1	0.578611	2.76406	1.74765	0.0866467	0.568059	-4.46985
lnc-LRRC31-1	-0.57854	1.98699	-2.80686	0.00710677	0.273832	-2.44546
MGAM	0.578462	5.30245	2.37147	0.0215989	0.378652	-3.36782
ZNF823	-0.578363	4.59905	-4.05224	0.000176444	0.0629478	0.724323
lnc-RNASET2-1	0.576919	5.32109	2.04531	0.0460896	0.473155	-3.97868
NANOS3	-0.576892	2.97731	-3.62304	0.000679013	0.113193	-0.442102
lnc-EFR3B-4	-0.576296	2.91111	-2.18596	0.033515	0.427292	-3.72421
lnc-ADAM2-1	0.576253	2.67515	1.56131	0.124741	0.631317	-4.7429
DENND3	0.575613	6.55977	4.06768	0.000167891	0.0617069	0.767457
SNORA38	0.574989	3.82753	3.91655	0.000272113	0.0769083	0.348597
RNU12	-0.574718	2.98123	-2.52311	0.0148489	0.347036	-3.05976
NUF2	-0.574681	2.95163	-2.43882	0.0183188	0.361749	-3.23282
RPL34	-0.574432	12.1604	-1.95004	0.0567741	0.505459	-4.14303
LOC101928477	-0.574343	1.92372	-2.51918	0.0149966	0.347185	-3.06793
GUCY2EP	0.573713	1.60775	1.22335	0.226916	0.740794	-5.16641
lnc-ATP2C2-1	0.573555	2.37528	1.65773	0.103617	0.599487	-4.60502
SPEF2	-0.573413	3.88847	-2.30928	0.025086	0.396185	-3.48986
KRTAP19-2	0.573289	6.41952	1.5575	0.125642	0.631706	-4.7482
LINC00528	0.572877	3.22949	3.54663	0.00085682	0.121257	-0.642558
ZRANB2-AS1	-0.571597	2.62839	-2.63662	0.0111183	0.309471	-2.81976
XLOC_l2_000423	0.571284	1.82015	3.17103	0.00259149	0.184503	-1.59127
ECRP	0.571133	5.57159	3.3838	0.00139509	0.151407	-1.06159
GPR84	0.570675	3.98495	2.18815	0.0333455	0.426275	-3.72013
PTGDR	-0.569412	7.49699	-3.66645	0.000594361	0.10864	-0.327207
IFNGR2	0.569367	8.31267	4.11593	0.000143675	0.0599053	0.902702
TSGA10	-0.569176	2.62273	-2.20744	0.0318878	0.422581	-3.68414
CACNA1E	0.56909	4.49266	2.20637	0.031967	0.422581	-3.68613
CLEC4F	0.568499	1.93603	2.35982	0.0222174	0.380279	-3.39088
LDHD	0.568479	3.99132	2.51931	0.0149917	0.347185	-3.06766
C10orf105	0.56789	7.30942	3.19323	0.00243169	0.180114	-1.53699
lnc-ASB15-2	0.567889	2.39555	2.8986	0.00554747	0.251512	-2.23693
MMP25	0.567637	7.13978	3.57983	0.000774693	0.117486	-0.555756
XLOC_l2_009639	-0.567566	5.24861	-3.43359	0.00120335	0.145614	-0.934677
LINC01163	-0.566982	4.47771	-3.35919	0.00150029	0.156308	-1.12394
TECPR2	0.56677	3.37292	2.74218	0.00843986	0.282297	-2.58965
KLRC4	-0.566717	8.6238	-3.32922	0.00163851	0.162462	-1.19946
TMEM92	0.565764	2.0527	2.87761	0.00587324	0.257273	-2.28505
lnc-QKI-1	0.565505	3.12364	2.23478	0.0299182	0.414587	-3.63268
XLOC_l2_005691	0.565202	2.98774	3.13233	0.00289383	0.193931	-1.68528
SCG3	0.564885	1.8882	2.56417	0.0133848	0.33611	-2.97385
NOS1AP	0.564442	2.07929	2.74341	0.00841264	0.282297	-2.58694
SERPINE2	-0.564074	3.11922	-2.33489	0.0235934	0.387794	-3.43991
DHRSX	0.563949	5.67606	3.91368	0.000274601	0.0769083	0.34071
LUCAT1	0.563919	8.26268	4.06218	0.000170893	0.0618222	0.752072
LOC101927522	0.563688	5.42617	3.09657	0.00320244	0.201847	-1.7715
lnc-FAM92A1-1	0.562655	5.25548	2.50593	0.0155035	0.35	-3.09539
MILR1	0.562232	7.06091	3.78522	0.000411312	0.0921578	-0.00909532
OR52N5	0.561759	1.62556	1.90262	0.0628411	0.516302	-4.22235
LOC100129455	0.56145	3.33017	1.63584	0.108136	0.606405	-4.63697
RAB23	-0.561207	2.30461	-2.04558	0.0460618	0.473155	-3.9782
SF3B4	0.560426	2.41023	2.11328	0.0395762	0.452119	-3.85745
ZNF595	-0.560344	5.44183	-3.62284	0.000679441	0.113193	-0.442645
LOC400706	0.55978	2.16928	2.50691	0.0154656	0.35	-3.09337
LOC102546294	0.559703	1.91887	2.76794	0.00788356	0.279748	-2.53252
LOC100506191	-0.559554	1.89253	-2.93415	0.00503365	0.241993	-2.15487
RRM2	-0.5595	4.44533	-2.7886	0.00746194	0.27632	-2.48641
ZNF154	-0.559405	2.37991	-2.62902	0.0113386	0.31144	-2.83608
PHYHIP	0.55867	1.52691	2.24341	0.0293185	0.413231	-3.61631
lnc-DAD1-2	-0.558568	3.60054	-3.00773	0.00410793	0.226811	-1.98289
CLIC3	-0.558557	9.08125	-3.98512	0.000218786	0.0682141	0.537703
ZNF710	0.558167	5.89468	4.49351	4.1452e-05	0.0372481	1.98376
SPATA5	-0.557988	3.1422	-2.63037	0.0112991	0.311418	-2.83318
FCRL3	-0.55798	9.68862	-3.1614	0.00266384	0.186177	-1.61474
NCR1	-0.557924	5.21098	-3.69105	0.000550964	0.105437	-0.261746
AREG	-0.557912	2.19561	-2.65376	0.0106363	0.304272	-2.78285
LOC729732	0.55782	7.54112	3.05354	0.0036147	0.211695	-1.87439
lnc-BRI3BP-2	0.557527	1.70145	3.10421	0.00313405	0.197895	-1.75314
PLAC8	-0.557507	3.56243	-2.36799	0.021782	0.379384	-3.37471
SNORA22	-0.557471	3.13732	-3.19361	0.00242907	0.180114	-1.53607
lnc-CLDN6-2	0.557238	6.04286	2.01532	0.0492476	0.484233	-4.03112
LOC731075	0.557227	4.52396	2.6728	0.0101231	0.299223	-2.74163
FGFBP1	-0.557061	2.12065	-2.15863	0.0356908	0.439496	-3.77474
PDE6H	0.556563	3.17498	2.21868	0.0310647	0.419296	-3.66304
ZNRF2P1	0.556438	3.22289	2.54601	0.0140156	0.340462	-3.01199
CEP83	-0.556397	4.16109	-1.74817	0.0865558	0.568026	-4.46905
LOC101929567	0.556162	2.82229	2.75751	0.00810461	0.280343	-2.55569
LINC00173	0.55598	9.12459	3.40607	0.00130599	0.150106	-1.00496
MYOM2	-0.555824	8.04901	-0.786726	0.435146	0.853313	-5.56896
STON1	0.555779	3.97885	2.24782	0.0290165	0.41103	-3.60794
SCAMP5	-0.55573	3.81241	-1.58795	0.118584	0.625121	-4.70554
SBK3	0.55555	2.85821	2.14178	0.0370932	0.442511	-3.80563
lnc-MTERFD3-1	-0.555417	4.15567	-4.55574	3.36469e-05	0.0354098	2.16539
C1R	0.555015	6.31464	3.11114	0.0030732	0.197281	-1.73646
ZNF112	-0.554967	2.13851	-2.47203	0.0168724	0.352989	-3.16516
lnc-C12orf61-3	0.554425	4.26091	2.94485	0.00488794	0.239704	-2.13004
TMEM263	-0.55417	8.62347	-4.41879	5.31816e-05	0.0392967	1.76686
OR10A5	0.554037	4.65367	1.64131	0.106992	0.60436	-4.62902
LINC00877	0.553788	7.81195	3.04236	0.00372976	0.215817	-1.90099
LOC102723540	-0.553601	2.90203	-2.32396	0.0242206	0.390507	-3.46129
IGFBP3	0.553464	4.29923	1.84493	0.0709588	0.534536	-4.31661
FCAR	0.553299	7.4619	2.81541	0.00694595	0.271651	-2.42623
MYH7B	0.553298	2.5653	2.96103	0.00467498	0.235008	-2.09238
SNORD61	-0.553252	2.32203	-2.9168	0.00527862	0.243873	-2.19501
lnc-MUC5B-1	0.55321	5.19554	2.05973	0.0446351	0.470592	-3.95323
C9orf139	0.553186	7.35375	5.04152	6.40407e-06	0.0123559	3.61025
PDZK1	-0.552622	2.45798	-1.16983	0.247601	0.75305	-5.2247
OIP5	-0.552607	4.16985	-2.2257	0.0305602	0.417634	-3.64983
TXNDC5	-0.551913	6.66577	-1.52273	0.13411	0.642474	-4.79599
lnc-GRIK2-2	-0.551748	3.43035	-2.51329	0.01522	0.349265	-3.08015
AHI1	-0.551664	4.19617	-2.48529	0.0163245	0.350824	-3.13796
CR1	0.551586	6.52379	3.61519	0.000695508	0.114344	-0.462802
XLOC_l2_000080	-0.551394	1.87253	-2.27699	0.0270876	0.40566	-3.55221
XLOC_l2_014289	-0.551	2.64402	-2.83772	0.00654193	0.267603	-2.37585
lnc-C1QTNF8-2	0.550809	3.06123	0.951005	0.346164	0.809067	-5.4372
CD248	-0.550635	4.46089	-2.65753	0.0105328	0.303488	-2.7747
BHLHB9	-0.550219	2.34579	-2.71857	0.00898145	0.286468	-2.64169
ARL11	0.550169	7.06045	3.32368	0.00166536	0.162462	-1.21338
lnc-RP11-195B21.3.1-2	0.549638	11.7875	3.65127	0.000622746	0.111481	-0.367472
TNFRSF17	-0.549304	6.23959	-1.4441	0.154932	0.669485	-4.90046
OR10J5	-0.549276	3.08491	-2.38213	0.0210471	0.376776	-3.34665
lnc-IRF2-2	0.54895	3.20975	2.28266	0.0267261	0.405127	-3.54131
ZNF222	-0.548851	2.90239	-2.86178	0.00613057	0.260968	-2.32118
NCF1	0.548594	13.4083	3.85224	0.000333388	0.0815368	0.172678
ITGB3BP	-0.548587	5.67703	-3.3442	0.00156796	0.158757	-1.16175
TRIM31	0.548549	1.63524	1.39875	0.168045	0.684436	-4.95841
IL1R2	0.548546	8.24494	1.97765	0.0534779	0.495263	-4.09607
PRSS16	0.548359	2.26445	2.78038	0.00762702	0.276437	-2.50477
LMO3	0.548344	1.67923	1.05714	0.295515	0.781053	-5.33935
ZBTB37	0.548195	5.67727	2.68846	0.0097183	0.29554	-2.70757
PLXNC1	0.548057	8.2066	3.59617	0.000737082	0.114668	-0.51286
LRRC45	0.547942	2.57501	2.68671	0.00976291	0.295673	-2.71139
MME	0.547881	8.58318	3.1664	0.00262602	0.185561	-1.60255
CABLES1	-0.547513	3.0082	-2.74024	0.0084833	0.282297	-2.59394
CXCR1	0.547472	10.8952	3.3111	0.00172787	0.165806	-1.24494
PANK1	-0.54708	2.76313	-2.02519	0.0481881	0.480898	-4.01393
SOX13	-0.546931	2.81821	-2.47433	0.0167761	0.351398	-3.16045
TMEM92-AS1	0.546923	6.20335	1.84122	0.0715094	0.536345	-4.32258
SYP-AS1	0.54692	4.94328	2.26623	0.0277853	0.407427	-3.57283
lnc-H3F3C-3	0.546856	8.03885	4.47208	4.45297e-05	0.0372481	1.92141
EPHX4	-0.546472	3.17359	-2.34143	0.0232252	0.386664	-3.42709
PHF10	-0.545437	4.9234	-3.18003	0.00252557	0.183879	-1.56929
lnc-C1orf106-1	0.545319	2.98636	2.05373	0.0452353	0.471942	-3.96384
IRF5	0.545294	9.01024	1.45049	0.153149	0.668847	-4.89215
IL4	-0.545242	4.13105	-1.84702	0.0706493	0.533519	-4.31324
ZNF433	-0.5449	2.81768	-2.31639	0.0246636	0.393451	-3.47604
lnc-MAPK13-1	0.544885	4.82223	2.87909	0.00584967	0.257273	-2.28166
H2AFB1	0.5443	2.71869	3.22016	0.00225036	0.177835	-1.47084
lnc-MYO1D-1	0.544108	2.14776	2.46021	0.017375	0.357687	-3.18933
LOC100128697	0.544103	5.83221	3.14999	0.002752	0.18871	-1.64248
OLFM1	0.544007	1.73857	2.09179	0.041543	0.458485	-3.89614
LEF1-AS1	-0.543866	6.29518	-2.48002	0.0165405	0.350824	-3.14879
SKA1	-0.543663	2.04341	-2.26983	0.0275502	0.407427	-3.56594
CECR6	0.543282	8.34476	3.68401	0.000563064	0.105701	-0.280506
LYZL1	0.543255	4.38524	1.6126	0.113109	0.614869	-4.67047
PUS10	-0.54325	3.21212	-3.29515	0.00181031	0.165884	-1.28483
PGA3	-0.543248	3.27746	-1.77487	0.0819907	0.558651	-4.42771
TXLNGY	0.542803	4.02976	0.935717	0.353904	0.812795	-5.45048
IRGM	-0.542551	3.4227	-2.04689	0.0459289	0.472853	-3.97591
SVILP1	0.542446	3.82605	2.67225	0.0101377	0.299223	-2.74282
C11orf74	-0.542435	3.9926	-2.33576	0.0235443	0.387705	-3.43821
B3GNT8	0.542361	9.83325	4.49762	4.08854e-05	0.0372481	1.99574
lnc-NT5E-1	0.541858	3.35839	2.33472	0.0236031	0.387794	-3.44025
lnc-RELT-1	0.541674	8.69577	4.37073	6.23765e-05	0.0408837	1.62808
LRRN3	-0.540968	8.93769	-2.40244	0.0200302	0.369208	-3.3061
lnc-F8A2-1	0.540757	3.38497	2.48344	0.0163998	0.350824	-3.14175
LOC101927723	0.540604	1.65567	2.15543	0.0359538	0.440303	-3.78063
LOC101928227	0.53993	3.81222	1.78617	0.0801193	0.555285	-4.41003
CDHR3	-0.539604	2.08586	-2.43606	0.0184437	0.361749	-3.2384
DZIP3	-0.539458	4.55444	-3.07271	0.00342524	0.207734	-1.82867
LOC100131034	0.538847	1.64525	2.70491	0.00930906	0.290517	-2.67164
IL2RB	-0.538803	11.0488	-3.70882	0.000521537	0.10233	-0.214336
LINC01176	0.537603	5.32379	2.96973	0.00456408	0.232754	-2.07206
HYMAI	0.537528	7.36283	4.42902	5.14015e-05	0.038807	1.79649
FXYD6	0.53743	5.01444	3.18886	0.00246245	0.181567	-1.54771
CLEC18B	0.536768	6.57256	2.91945	0.00524053	0.243497	-2.18889
KRTAP5-7	0.536584	4.20179	3.72113	0.000502033	0.100017	-0.181405
TRIM45	-0.536222	2.58172	-2.59473	0.0123819	0.323559	-2.90924
DUSP13	0.536182	4.32267	2.48377	0.0163865	0.350824	-3.14108
CISD1	-0.536179	2.51136	-2.39057	0.020619	0.37282	-3.32983
MAFB	0.53602	12.105	3.22648	0.00220972	0.177231	-1.45528
TMEM56-RWDD3	-0.535985	4.09687	-2.73086	0.00869578	0.284709	-2.61465
CCDC163P	-0.535823	2.05182	-2.06888	0.0437321	0.466651	-3.937
FEZ1	-0.535706	4.86891	-2.04794	0.0458211	0.472763	-3.97404
lnc-TGS1-1	0.535594	8.6939	3.22129	0.00224302	0.177835	-1.46805
COMMD6	-0.534976	11.1655	-2.1368	0.037517	0.44495	-3.81473
XCL1	-0.534973	8.50177	-3.41006	0.0012906	0.149904	-0.99478
lnc-RLBP1-1	0.534808	5.13068	1.85859	0.0689611	0.530232	-4.29453
FAM3C	-0.534741	5.34702	-2.00118	0.0508005	0.488306	-4.05562
LINC01530	-0.53441	3.78334	-2.00048	0.0508788	0.488653	-4.05684
LOC649294	0.534278	2.24251	2.70343	0.00934545	0.290517	-2.67489
FAM106CP	0.53422	4.13788	2.24052	0.0295183	0.413865	-3.6218
lnc-KIAA1755-6	-0.53417	2.43738	-2.96431	0.00463296	0.234204	-2.08474
CCNJL	0.533909	6.79629	2.35422	0.0225198	0.383943	-3.40192
ATP6V1C2	-0.53377	3.46964	-2.09475	0.0412667	0.457892	-3.89082
RPL22L1	-0.533582	10.5712	-2.23148	0.0301501	0.415509	-3.63892
PEX11A	-0.532913	3.49915	-2.20444	0.0321111	0.42274	-3.68976
ZNF816-ZNF321P	-0.532833	3.01544	-1.52289	0.134069	0.642474	-4.79577
lnc-TTR-1	-0.532131	2.93675	-2.76083	0.0080336	0.279748	-2.54832
PPCDC	0.532003	4.85659	4.34202	6.85909e-05	0.0417184	1.54545
FAM155A-IT1	0.531547	7.50462	2.70962	0.00919498	0.289775	-2.66133
TNFRSF21	-0.53127	5.2804	-3.03684	0.00378777	0.215938	-1.91408
RPS16P5	0.530949	7.06872	3.87971	0.000305738	0.0815368	0.247656
C18orf61	0.530609	3.60236	2.35329	0.0225703	0.38406	-3.40375
XLOC_l2_013837	0.530413	9.44413	3.3033	0.00176771	0.165806	-1.26445
NOG	-0.530369	7.44152	-2.54633	0.0140043	0.340462	-3.01132
lnc-TMEM140-1	0.530091	7.50307	2.32146	0.024366	0.391688	-3.46616
lnc-CPPED1-1	0.529932	2.80978	2.10133	0.040659	0.456808	-3.87899
CCNB3	-0.529911	2.84343	-2.35084	0.0227044	0.384259	-3.40859
LINC00607	0.529797	1.74424	2.54954	0.0138908	0.340462	-3.00458
ZFR2	-0.52971	3.26469	-1.83206	0.0728861	0.540224	-4.3373
SAG	-0.529445	2.44438	-2.34547	0.0230005	0.385323	-3.41916
MEDAG	0.529391	2.55222	2.62978	0.0113165	0.311418	-2.83446
LOC100499194	0.529133	2.79283	2.05326	0.0452829	0.471942	-3.96467
NUDT16P1	0.529078	4.36006	2.31299	0.0248648	0.395469	-3.48265
OR6K2	0.529059	2.83872	1.70327	0.0947091	0.583398	-4.53735
HSF5	-0.528938	3.54958	-2.36252	0.0220727	0.379979	-3.38555
CGREF1	0.528803	2.89087	1.57768	0.120929	0.627805	-4.72002
CXCL1	0.528793	5.27569	2.71648	0.00903083	0.286857	-2.64627
QKI	0.528587	8.18896	4.47021	4.4808e-05	0.0372481	1.91598
LOC100506922	0.528396	5.79763	1.58402	0.119476	0.626148	-4.71108
PRPH	0.528144	3.09639	2.08978	0.0417304	0.458916	-3.89972
NFE4	0.528035	3.2977	1.77696	0.0816425	0.557923	-4.42445
lnc-RASGRP1-4	0.52802	1.59572	2.35836	0.022296	0.381249	-3.39377
lnc-CLDN6-1	0.527974	3.44146	2.34507	0.0230224	0.385323	-3.41994
CCDC152	-0.527966	3.34416	-2.02401	0.0483138	0.481367	-4.01599
CLDN9	0.527708	2.3761	2.03162	0.0475093	0.476864	-4.0027
SNORD66	0.527668	3.75675	1.84697	0.070657	0.533519	-4.31332
LOC100288069	0.527449	9.81802	3.8649	0.000320356	0.0815368	0.207206
XPO6	0.527295	8.93987	2.64749	0.0108103	0.307227	-2.79637
lnc-GPR63-1	0.527144	1.94306	2.04744	0.0458719	0.472853	-3.97492
lnc-GLYATL2-2	-0.527101	3.89749	-2.25938	0.0282384	0.407427	-3.58593
RPL31	-0.526789	14.1598	-2.26579	0.0278143	0.407427	-3.57368
lnc-DCAF4L1-1	0.526783	4.35329	2.04595	0.0460248	0.473155	-3.97756
TRGV7	-0.526748	7.52846	-3.68834	0.000555588	0.105437	-0.268963
SH3BGRL3	0.526693	1.88302	2.89137	0.00565772	0.253532	-2.25353
lnc-ASH1L-1	0.526452	2.62892	3.12454	0.0029586	0.194233	-1.70412
NRADDP	0.526113	4.55809	2.06255	0.044355	0.469493	-3.94824
AP5B1	0.525733	6.29478	3.45695	0.00112229	0.140202	-0.874757
DFNB59	-0.525639	3.27959	-2.30189	0.0255321	0.398706	-3.50419
LOC100996324	-0.5249	4.31258	-2.39286	0.0205042	0.371656	-3.32526
DSEL	-0.524707	4.43702	-2.41078	0.0196254	0.3673	-3.28937
S100P	0.524647	11.0018	1.02982	0.308036	0.788337	-5.36548
LOC100996437	0.524387	3.58328	3.2011	0.00237737	0.179941	-1.51771
ST6GALNAC3	0.524314	3.35039	1.60707	0.114319	0.617674	-4.67838
lnc-OLR1-3	0.524109	1.88796	2.84611	0.00639559	0.264735	-2.35681
ZBTB20-AS1	0.523901	2.89778	2.62601	0.0114269	0.312317	-2.84254
lnc-SIK1-5	-0.523797	2.73772	-1.74672	0.0868097	0.568511	-4.47128
SPC25	-0.52375	3.03302	-1.85599	0.0693371	0.531051	-4.29873
FFAR2	0.523303	9.05087	2.92734	0.0051285	0.241993	-2.17064
SERPINA1	0.523083	2.18142	2.62469	0.0114658	0.312555	-2.84536
CEACAM1	0.522951	4.50845	2.05095	0.0455165	0.472145	-3.96875
NUDCD1	-0.522597	2.85003	-2.62129	0.0115666	0.314561	-2.85264
SNORA60	0.522427	2.62411	1.64593	0.106033	0.603395	-4.62229
DNAJB4	-0.522322	3.46376	-2.61561	0.0117365	0.316621	-2.86477
USP53	-0.522261	6.14574	-2.51261	0.0152462	0.349265	-3.08157
PLA2G4E	-0.522244	2.3517	-2.1422	0.0370578	0.442511	-3.80487
OTOP3	-0.522153	1.74761	-2.1773	0.0341914	0.431018	-3.74028
C15orf48	0.521899	3.31557	1.74531	0.0870571	0.56958	-4.47345
APCDD1	-0.521662	3.82472	-1.61283	0.113059	0.614869	-4.67015
lnc-KIAA0226L-4	-0.521659	3.676	-1.55878	0.125338	0.631317	-4.74641
EFCAB7	-0.521461	5.67957	-2.66464	0.0103403	0.301001	-2.75933
LILRA5	0.521334	7.44134	3.3571	0.00150956	0.156308	-1.12922
XLOC_l2_008622	0.521251	4.59379	1.86921	0.0674399	0.52798	-4.27724
BTBD8	-0.521179	2.59635	-3.04344	0.00371847	0.215817	-1.89842
ZNF542P	-0.52117	5.37804	-7.27429	2.20275e-09	7.64992e-05	10.4892
lnc-HYI-1	-0.521115	2.93291	-1.82865	0.0734035	0.541238	-4.34276
LOC101928521	0.520876	3.50774	1.95999	0.0555671	0.501291	-4.12618
lnc-PRDM14-1	0.520841	3.91265	3.28002	0.00189195	0.168909	-1.32258
XLOC_l2_007767	0.520356	5.0177	2.05727	0.04488	0.471012	-3.95758
SDCBP2	0.520175	2.24067	2.02077	0.048661	0.482153	-4.02165
SETMAR	-0.519787	1.9917	-2.92979	0.00509416	0.241993	-2.16496
CDC42EP3	0.51975	4.08212	3.13729	0.00285333	0.192041	-1.67328
LOC101930595	0.519577	5.08181	2.31679	0.02464	0.393419	-3.47527
FOXA3	0.51935	2.71141	2.42663	0.0188769	0.362666	-3.25747
lnc-HDAC2-1	0.519304	1.88763	2.76085	0.00803327	0.279748	-2.54829
SLC41A2	-0.519217	2.22017	-2.44794	0.0179105	0.361426	-3.21429
lnc-LPA-1	0.519213	3.53652	1.29631	0.200803	0.718031	-5.08303
FBXL22	-0.519203	3.3761	-2.22333	0.0307294	0.417831	-3.65429
lnc-AC018816.3.1-4	-0.519148	3.12355	-2.15662	0.0358554	0.440008	-3.77843
CXCL9	0.519118	3.5586	1.71289	0.0929109	0.581049	-4.52285
ARAP1	0.518933	4.13511	3.53623	0.000884208	0.122612	-0.669651
PRG3	0.518926	2.61841	2.45023	0.0178097	0.360467	-3.20965
DLG5	-0.518901	4.20465	-1.9344	0.0587177	0.507644	-4.16938
NOX1	0.518717	2.17903	2.90565	0.0054418	0.248669	-2.2207
lnc-TBK1-1	0.518517	7.17307	4.43649	5.01393e-05	0.0386953	1.81813
SNORD116-26	-0.518514	3.3606	-2.43002	0.0187199	0.362589	-3.25061
C5AR2	0.51851	5.27958	4.07025	0.00016651	0.0617069	0.774624
LRGUK	-0.518353	1.70593	-1.91733	0.0609026	0.51204	-4.19793
NLRP6	0.518336	3.31185	1.68116	0.098952	0.591685	-4.57041
C11orf63	-0.51794	3.86077	-2.26002	0.0281957	0.407427	-3.58471
FAM224A	0.517866	2.6684	1.60677	0.114386	0.617806	-4.67881
lnc-MLL5-1	0.517814	2.3615	2.0078	0.0500688	0.486253	-4.04418
LOC101927440	0.517437	4.84483	1.75192	0.085903	0.56758	-4.46329
GRAMD3	-0.517387	4.91279	-4.21714	0.000103385	0.0526812	1.18865
LOC646976	-0.51726	3.12092	-2.37609	0.021358	0.37839	-3.35864
GOLGA2P9	0.51712	2.87157	2.16607	0.0350865	0.436432	-3.76103
DZIP1L	0.517033	2.1206	2.15058	0.0363548	0.441632	-3.78952
lnc-MFSD7-1	-0.516759	1.90995	-1.84282	0.0712709	0.535171	-4.32
NF1P2	0.516619	5.03759	3.65462	0.000616369	0.110911	-0.35859
ADH1C	0.516551	2.26586	2.38632	0.0208337	0.374694	-3.33831
DBH-AS1	-0.516459	5.3979	-1.62399	0.110649	0.611021	-4.6541
MRPS18C	-0.51611	3.09697	-2.1337	0.037783	0.445216	-3.82038
ACTR3C	0.515951	2.68597	2.19564	0.0327728	0.424617	-3.70619
LOC101930151	0.515655	1.84213	1.92613	0.0597675	0.509859	-4.18323
GSTA4	-0.515493	2.03595	-2.22368	0.0307044	0.4178	-3.65363
lnc-EIF2S3L.1-2	-0.515368	4.68962	-1.71333	0.0928305	0.581049	-4.52219
HNF4A-AS1	0.515115	5.90625	2.36954	0.0217002	0.378771	-3.37164
LDLRAD2	-0.51497	3.33286	-2.05854	0.0447531	0.471012	-3.95533
GINS2	-0.514944	3.78085	-1.52201	0.134289	0.642474	-4.79697
MSH2	-0.514919	6.89062	-4.1196	0.000141978	0.0599053	0.913023
IL6R	0.514678	9.72357	3.98719	0.000217341	0.0682141	0.543451
CYP4F22	-0.514471	2.5571	-1.91376	0.0613679	0.51217	-4.20386
GZMA	-0.514441	12.3506	-2.68097	0.00991017	0.297983	-2.72389
HIGD2B	0.514236	6.25268	1.05147	0.298082	0.781357	-5.34482
lnc-ZNF236-1	0.513771	3.26664	1.87338	0.0668514	0.527056	-4.27044
TNNT3	0.513708	2.98142	1.69811	0.0956855	0.585974	-4.5451
lnc-FOXK2-1	0.513677	2.21309	2.7238	0.00885878	0.284923	-2.63019
ATF1	-0.513642	8.41098	-4.57646	3.13817e-05	0.0351566	2.22608
HUS1B	-0.513585	2.00966	-2.56196	0.0134603	0.33679	-2.97851
CSRP2	0.513354	5.14531	2.44409	0.0180817	0.361749	-3.22211
LOC256880	-0.51331	2.685	-2.6062	0.0120235	0.318363	-2.88485
lnc-PSMG1-5	0.513245	1.60308	1.3093	0.196401	0.713697	-5.06771
SERPINF1	-0.513152	7.37189	-2.92959	0.00509697	0.241993	-2.16543
KLRD1	-0.513096	7.82037	-3.2112	0.00230926	0.178701	-1.4929
RBMY3AP	0.513017	1.65526	1.64787	0.105633	0.603395	-4.61946
lnc-SMNDC1-3	0.512825	4.49444	1.89376	0.064034	0.520857	-4.23699
RHBDL1	0.512607	9.26549	1.66289	0.102574	0.598381	-4.59744
lnc-CHIC1-2	-0.51254	4.61749	-1.01796	0.313584	0.791222	-5.37662
VENTX	0.512491	4.89199	2.25611	0.0284568	0.407427	-3.59217
lnc-NDFIP1-1	-0.512415	4.44574	-2.42137	0.0191222	0.364454	-3.26806
E2F5	-0.512212	4.84252	-2.96975	0.00456388	0.232754	-2.07203
RNF24	0.512186	8.30375	2.78462	0.00754154	0.276437	-2.49532
DSCR8	0.512144	3.7677	1.12249	0.267001	0.767729	-5.2742
PNPLA1	0.511994	2.0082	3.01391	0.00403799	0.224018	-1.96834
ATP11AUN	-0.511801	2.20065	-1.99473	0.0515231	0.489976	-4.06676
LOC102723826	-0.511263	7.98504	-2.45243	0.0177129	0.359318	-3.20517
NIFK-AS1	-0.510993	3.1747	-1.83376	0.0726289	0.53942	-4.33457
ZBTB8A	-0.510649	2.26936	-2.15381	0.0360875	0.440832	-3.78361
SIRPD	0.510478	7.72505	3.85558	0.0003299	0.0815368	0.181786
RPL36A	-0.510404	13.9908	-2.56246	0.0134433	0.336659	-2.97746
PHKA1	-0.510147	2.13298	-3.12176	0.00298202	0.194667	-1.71083
LOC101928100	-0.509754	6.87954	-2.77175	0.00780416	0.279701	-2.52403
CELSR3-AS1	0.509669	2.68237	1.96161	0.0553721	0.500843	-4.12342
LOC100130156	0.508967	4.45537	3.00131	0.00418186	0.228802	-1.99801
lnc-ZBED3-1	-0.5086	1.7131	-2.97126	0.00454491	0.232539	-2.0685
RPL17	-0.508157	12.92	-2.39002	0.0206467	0.373069	-3.33093
MLLT11	-0.508035	7.25961	-4.0814	0.00016063	0.0606362	0.805835
LOC102725199	0.507954	7.14275	3.07361	0.00341661	0.207734	-1.82652
TMEM140	0.507854	7.78716	2.84656	0.00638787	0.264735	-2.35579
lnc-COL1A1-2	0.507518	2.23336	2.47805	0.0166217	0.350824	-3.15283
EEF1B2	-0.507233	13.1512	-2.31193	0.0249276	0.395469	-3.48471
KIF14	-0.507195	2.96051	-2.03616	0.0470347	0.476418	-3.99476
LCN15	-0.507144	2.46977	-1.66895	0.101362	0.596368	-4.5885
LINC00539	-0.506667	2.19269	-2.99837	0.00421615	0.228802	-2.00493
LOC100506476	-0.506414	3.18319	-1.83243	0.0728297	0.540198	-4.3367
RPA1	-0.506402	4.24652	-2.46947	0.0169802	0.35439	-3.1704
VGF	0.506164	2.1027	2.49395	0.0159755	0.350211	-3.12014
ANKRD20A12P	-0.50609	2.06986	-2.1648	0.0351891	0.436517	-3.76338
ZFY	0.506063	3.55698	1.05425	0.296825	0.78116	-5.34215
STEAP4	0.505951	7.91941	3.71543	0.000510979	0.100828	-0.196667
lnc-C17orf62-3	-0.505526	3.58242	-2.11823	0.0391343	0.450629	-3.84848
PTGFRN	-0.505314	2.70086	-2.35615	0.0224153	0.382536	-3.39813
BACH1	0.505187	5.81785	3.32731	0.00164772	0.162462	-1.20426
FZD3	-0.504968	3.42403	-2.21896	0.0310439	0.419296	-3.66251
lnc-TCF19-1	0.504938	10.8482	4.0415	0.000182641	0.0634294	0.694364
C8orf17	0.504657	4.40494	0.932815	0.355386	0.813525	-5.45298
RBM26-AS1	-0.50462	2.9125	-1.8292	0.0733197	0.541079	-4.34188
ZNF596	-0.504601	2.67036	-2.79925	0.00725284	0.273873	-2.46255
FAM132A	0.504438	3.54535	2.62508	0.011454	0.312555	-2.84451
TTN-AS1	0.503993	4.36006	3.79717	0.000396244	0.0905339	0.0231897
ZNF519	-0.503768	3.05767	-2.24233	0.0293931	0.413612	-3.61837
lnc-CTSZ-1	0.50364	2.58534	2.27557	0.0271788	0.406325	-3.55494
lnc-DHCR7-1	0.5036	3.57216	2.14711	0.0366447	0.44201	-3.79589
CUX1	0.50316	3.73735	1.97198	0.0541411	0.497942	-4.10576
SLC11A1	0.503081	10.0587	2.75881	0.00807674	0.280343	-2.55281
SLC35A3	-0.503051	3.56763	-2.80021	0.00723418	0.273873	-2.46039
CHGA	0.502616	1.61673	1.3854	0.172064	0.689626	-4.97515
ZNF488	0.502526	4.55823	1.45253	0.152585	0.668377	-4.8895
BDNF-AS	-0.502464	3.4919	-2.7263	0.00880084	0.284709	-2.6247
ID2	-0.502115	9.74413	-3.92887	0.000261682	0.0763693	0.382474
lnc-TMCO1-1	-0.501878	2.01399	-2.33644	0.0235057	0.387668	-3.43688
DIXDC1	-0.501476	3.35533	-2.32657	0.0240693	0.390507	-3.45618
NT5C2	0.501432	7.58328	4.36023	6.45812e-05	0.0408837	1.59786
ENPP4	-0.501221	8.33669	-3.51024	0.000956377	0.128736	-0.737184
ZNF799	-0.501182	3.6344	-2.14988	0.0364135	0.441632	-3.79081
lnc-FAM160A1-1	-0.500759	4.33745	-2.26754	0.0276997	0.407427	-3.57033
NGRN	-0.500617	4.00768	-2.62492	0.011459	0.312555	-2.84487
EMX1	0.500592	2.43213	2.25427	0.0285802	0.407455	-3.59568
HOXA4	-0.500562	2.53668	-2.37195	0.021574	0.378652	-3.36687
XLOC_l2_011627	0.500555	2.47653	1.97113	0.0542415	0.498347	-4.10722
SNORD105	-0.500178	4.00799	-2.48898	0.0161749	0.35043	-3.13037
DNAH2	0.500039	4.2869	1.64145	0.106962	0.60436	-4.62881
USP32P2	0.49968	6.60178	5.3615	2.09576e-06	0.00999332	4.5823
XLOC_l2_005804	0.499347	1.64037	2.93076	0.00508061	0.241993	-2.16271
lnc-PLCH1-2	0.499317	2.83471	1.92345	0.0601112	0.510416	-4.18771
lnc-CEACAM18-2	0.499291	2.60328	1.96526	0.0549362	0.499576	-4.11721
SESN1	-0.499262	6.39162	-2.80452	0.00715141	0.273832	-2.45072
lnc-ZAP70-1	0.499124	1.9599	2.77929	0.00764917	0.276437	-2.50721
lnc-ZBTB25-1	-0.498861	4.50307	-2.26397	0.0279342	0.407427	-3.57716
RNF19B	0.498335	7.14874	4.33216	7.08598e-05	0.0417184	1.51714
lnc-HEATR1-1	-0.498016	4.8165	-1.75213	0.0858653	0.56758	-4.46295
lnc-HOXB1-1	-0.497954	4.41186	-2.12624	0.0384295	0.447344	-3.83395
SPRY2	-0.497791	3.92004	-2.45299	0.0176886	0.359244	-3.20404
ZNF202	-0.497738	3.49409	-2.01417	0.0493725	0.484446	-4.03312
NADK	0.497717	7.84678	3.70278	0.000531368	0.103673	-0.230467
lnc-MFN1-1	0.497548	4.06392	3.55375	0.00083854	0.121257	-0.623985
CHEK1	-0.49651	2.64503	-2.21596	0.0312621	0.420488	-3.66815
ADAM20	0.496398	3.14336	2.22939	0.0302977	0.416508	-3.64286
lnc-CTTNBP2-3	0.496258	2.29518	1.25235	0.216254	0.732284	-5.13381
ABCA7	0.496146	9.05901	3.06562	0.00349423	0.208586	-1.84561
TSSK4	0.495974	2.79288	2.30266	0.0254853	0.398505	-3.5027
NCF4	0.495106	9.78734	2.41783	0.0192894	0.365008	-3.2752
SH3BGR	-0.494857	3.07828	-2.56263	0.0134376	0.336659	-2.97711
PRL	-0.494805	2.03423	-1.78417	0.0804474	0.55566	-4.41316
COX6C	-0.49478	10.8047	-2.13143	0.0379788	0.446199	-3.82452
MIER1	0.494574	3.42008	2.46914	0.0169942	0.35447	-3.17108
LRRCC1	-0.494469	3.53911	-2.24781	0.0290177	0.41103	-3.60797
HORMAD1	0.494429	4.08647	1.74924	0.0863685	0.56758	-4.4674
C9orf131	0.494353	2.27694	2.54134	0.0141819	0.340462	-3.02175
TMEM88	0.494339	7.32243	2.84992	0.00633018	0.263598	-2.34816
lnc-TRPV6-2	-0.494326	6.63317	-4.15522	0.000126494	0.0578026	1.01334
ALPK3	0.494147	3.78241	2.04123	0.0465093	0.475001	-3.98586
LAMC1	-0.493587	3.78506	-2.23442	0.0299429	0.414587	-3.63335
NMUR1	-0.493545	8.35491	-3.03896	0.00376537	0.215817	-1.90905
lnc-ATF7IP-1	0.493473	3.11489	1.53801	0.130334	0.637663	-4.77511
P2RY4	-0.493463	2.70065	-1.29249	0.202114	0.718897	-5.08751
HP	0.493398	8.58948	1.83776	0.0720266	0.537734	-4.32815
THSD7B	0.493252	1.7506	1.57844	0.120753	0.62761	-4.71894
TCN1	0.493237	5.81332	2.13251	0.0378857	0.445407	-3.82255
lnc-TLCD2-2	0.493201	6.05934	1.91508	0.0611953	0.51217	-4.20167
LOC101927356	-0.493116	3.13441	-1.13472	0.261888	0.764313	-5.26159
C18orf32	-0.493027	4.39383	-2.41082	0.0196235	0.3673	-3.28929
SERF1A	-0.492863	5.31518	-3.3289	0.00164005	0.162462	-1.20027
SLC22A4	0.492774	7.81783	3.45075	0.00114329	0.141804	-0.890685
MEX3C	-0.492566	9.27725	-4.12764	0.000138329	0.0599053	0.935636
TMEM261	-0.49256	4.49331	-2.87793	0.0058681	0.257273	-2.28431
ZNF569	-0.492443	6.63509	-2.84815	0.00636059	0.264547	-2.35219
LOC102724539	0.49238	1.90817	2.36464	0.0219597	0.379979	-3.38136
CENPL	-0.492374	3.16422	-3.12384	0.00296444	0.194249	-1.7058
CCDC180	-0.492296	5.21983	-1.67602	0.0999614	0.593727	-4.57805
LOC100128508	-0.492159	2.21726	-1.59135	0.117817	0.624111	-4.70074
MAPK3	0.492042	6.79912	1.66081	0.102993	0.598834	-4.60049
RGS3	-0.491658	2.17284	-2.73299	0.00864715	0.284709	-2.60996
ADHFE1	-0.49165	3.79352	-3.68971	0.000553258	0.105437	-0.265333
SLC6A17	0.491119	3.45468	1.51897	0.135052	0.64364	-4.8011
LOC283075	0.491093	3.9796	2.92135	0.00521327	0.243497	-2.18449
TMEM117	-0.490984	4.15822	-2.70528	0.00930008	0.290517	-2.67083
CKS2	-0.490915	7.60105	-2.70353	0.00934285	0.290517	-2.67466
CPEB2	0.490888	3.95207	3.06591	0.00349134	0.208586	-1.84491
ZNF45	-0.490784	2.93233	-2.01882	0.0488704	0.483037	-4.02504
lnc-BZRAP1-1	0.490767	9.10886	3.07356	0.00341712	0.207734	-1.82665
lnc-PIKFYVE-2	-0.490569	1.64027	-1.68932	0.0973686	0.589359	-4.55825
ZNF343	-0.490551	2.30302	-2.94532	0.00488166	0.239704	-2.12896
TUBB6	-0.490466	8.91878	-2.36342	0.0220245	0.379979	-3.38376
LOC101930246	0.490407	5.78366	3.39029	0.00136854	0.151407	-1.04511
SLC35D3	0.490335	3.50807	1.84905	0.0703508	0.533038	-4.30996
XLOC_l2_000399	-0.490205	3.60308	-1.70557	0.0942764	0.583119	-4.53389
AIM2	0.489588	8.80678	2.50935	0.0153711	0.35	-3.08831
LINC01278	-0.489513	4.62973	-2.31058	0.0250081	0.396035	-3.48733
PANX2	0.489193	3.34742	1.28249	0.20557	0.721259	-5.09917
ZNF646	-0.48916	2.78268	-1.51325	0.136496	0.645298	-4.80885
IL23R	-0.489128	2.44344	-1.93417	0.058746	0.507763	-4.16976
SASS6	-0.488931	3.01689	-2.57884	0.0128947	0.329396	-2.94292
KCNJ15	0.488876	8.95617	2.84448	0.00642388	0.265273	-2.36052
LOC650293	0.488804	1.73032	2.25735	0.0283734	0.407427	-3.5898
FCGR2C	0.488778	11.9339	3.28128	0.00188503	0.168909	-1.31944
lnc-TRAPPC8-1	-0.488468	2.5919	-2.63526	0.0111574	0.309471	-2.82268
PLS1	-0.48827	2.12642	-3.06008	0.00354905	0.208906	-1.85883
UNC119B	-0.48803	3.41824	-2.83004	0.00667842	0.268401	-2.39321
SOCS3	0.487502	6.88553	2.3923	0.0205324	0.371972	-3.32639
NLRC4	0.487404	2.33465	2.4915	0.0160735	0.350211	-3.12518
lnc-PFKP-13	0.487342	2.35968	2.10334	0.0404753	0.456238	-3.87538
lnc-RHPN1-3	-0.487315	1.90273	-1.44001	0.156081	0.669884	-4.90576
lnc-OSTF1-1	0.487096	4.54009	2.22892	0.0303306	0.416508	-3.64374
PTPRU	0.487069	2.6447	2.49827	0.0158037	0.350211	-3.11122
HMMR	-0.487007	3.8437	-1.61623	0.112319	0.613592	-4.66526
LAIR2	-0.486957	7.67841	-1.5882	0.118527	0.625098	-4.70519
ADARB2	0.486823	3.8738	0.99625	0.323913	0.796891	-5.3967
XLOC_l2_011027	-0.486788	2.23711	-1.80005	0.0778709	0.55079	-4.38821
MLLT4	0.486778	3.18944	1.74925	0.0863677	0.56758	-4.4674
NEAT1	0.486705	8.14781	3.40181	0.00132259	0.150106	-1.0158
TOX	-0.486641	5.25123	-2.83898	0.00651967	0.267396	-2.37298
LOC101928948	0.486505	8.28328	2.69778	0.00948468	0.293055	-2.68725
CNTN4	0.486373	1.85874	1.13344	0.262419	0.764752	-5.26292
IFT81	-0.486273	2.93978	-2.16797	0.034934	0.435003	-3.75754
ZNF485	-0.485968	4.87652	-2.76773	0.00788802	0.279748	-2.53299
TREML5P	0.485926	2.32923	1.9254	0.0598608	0.509859	-4.18445
PTH1R	-0.485849	1.74455	-2.78319	0.00757027	0.276437	-2.49851
NAP1L5	-0.485734	3.39267	-2.42678	0.0188699	0.362666	-3.25716
CRY1	-0.485499	5.09598	-2.83103	0.00666066	0.268401	-2.39097
LOC102723882	-0.485478	1.62276	-1.79856	0.0781089	0.551212	-4.39055
RNF113B	-0.485396	2.94156	-1.71415	0.0926771	0.581049	-4.52094
lnc-MAN2C1-4	0.485285	4.06503	3.99299	0.000213352	0.0682141	0.559515
CNTN4-AS2	0.485208	2.09205	2.56431	0.0133803	0.33611	-2.97357
CCDC64B	0.485197	5.44222	2.26991	0.0275451	0.407427	-3.56579
lnc-HMCN1-2	0.485121	3.45559	1.78154	0.0808826	0.556784	-4.41729
lnc-IL12RB2-1	-0.485099	3.32498	-3.08886	0.00327289	0.204801	-1.79
LINC01508	0.485077	1.71172	1.17346	0.246158	0.753015	-5.22082
BRE-AS1	0.484823	2.01258	1.73159	0.089497	0.574929	-4.49446
RSL24D1	-0.484806	7.77145	-2.41956	0.0192074	0.364684	-3.27171
lnc-MAP1LC3B2-2	0.484784	4.03565	2.01192	0.0496179	0.485035	-4.03703
ZFP69	-0.484749	4.70485	-2.01137	0.0496778	0.485306	-4.03799
BPNT1	-0.48435	1.67117	-2.6352	0.0111593	0.309471	-2.82282
ZNF780B	-0.484169	3.93963	-2.20798	0.0318475	0.422581	-3.68312
NBEAL2	0.484122	3.05979	2.1582	0.0357264	0.439512	-3.77554
ZFP2	-0.484001	2.56626	-2.18959	0.0332351	0.426275	-3.71746
IGSF9	0.483655	6.03305	1.84284	0.0712688	0.535171	-4.31998
ODF3B	0.483632	10.0329	3.60304	0.000721805	0.114344	-0.494804
CHEK2	-0.483433	2.99433	-2.68152	0.0098959	0.297983	-2.72268
lnc-C6orf221-1	-0.483331	3.7069	-2.40469	0.0199205	0.369208	-3.3016
lnc-C2orf54-2	0.483255	1.72994	2.76625	0.0079189	0.279748	-2.53627
lnc-CDR2-1	0.483102	2.1327	2.11693	0.0392501	0.450817	-3.85084
SYNPO2L	0.483075	1.55332	3.27744	0.00190623	0.169313	-1.329
C5AR1	0.483016	10.5941	3.77742	0.000421447	0.0925023	-0.0301491
HSPA13	-0.482998	7.19946	-4.01504	0.000198818	0.0670364	0.620722
lnc-RP11-10A14.4.1-1	0.48298	1.62516	3.35447	0.00152127	0.156308	-1.13584
ERRFI1	-0.482831	2.5966	-2.29471	0.0259725	0.401782	-3.51809
MET	-0.482774	1.90868	-3.20776	0.00233221	0.178798	-1.50134
XLOC_l2_011011	-0.482434	4.20688	-2.31289	0.0248708	0.395469	-3.48285
CCDC158	0.482422	3.1217	1.79464	0.0787413	0.552059	-4.39674
CGN	-0.482367	2.7287	-2.74586	0.00835832	0.282297	-2.58152
SLC19A1	0.482366	8.61718	3.8945	0.000291789	0.0797915	0.288108
PPM1J	-0.482319	3.49462	-1.87606	0.0664741	0.526585	-4.26605
DEPDC1B	-0.481985	2.4679	-2.03907	0.0467324	0.475247	-3.98965
XLOC_l2_015160	0.481545	2.25814	2.38532	0.0208844	0.375218	-3.3403
KCNN3	-0.481381	1.94634	-2.16542	0.0351387	0.436517	-3.76223
SPON1	-0.48116	3.43756	-1.66817	0.101516	0.596542	-4.58965
LTC4S	0.481094	3.79331	1.98562	0.052558	0.493068	-4.08242
HLX	0.480967	5.28161	2.36577	0.0218997	0.379979	-3.37912
HIST4H4	0.480764	1.92107	2.31967	0.0244708	0.391996	-3.46966
KIAA0825	0.480622	4.64372	2.33551	0.0235581	0.387748	-3.43869
lnc-C17orf66-1	-0.480575	2.29151	-2.58701	0.0126286	0.327054	-2.92562
SALL4	-0.480517	2.01644	-1.69718	0.0958621	0.586436	-4.54649
ZNF850	-0.480478	2.26196	-2.21218	0.0315383	0.421797	-3.67525
ZNF92	-0.480474	8.0492	-3.2309	0.00218166	0.176202	-1.44436
GATM	-0.48042	4.50949	-2.06273	0.0443371	0.46948	-3.94792
TMEM237	-0.480155	3.44481	-2.26033	0.0281748	0.407427	-3.58411
CD70	0.480144	4.98287	2.8041	0.00715949	0.273832	-2.45167
lnc-MBTPS2-1	-0.479972	3.915	-2.45489	0.0176053	0.3586	-3.20015
PNPLA4	-0.479884	3.3445	-2.71963	0.00895657	0.286468	-2.63937
lnc-GOLPH3-1	0.479781	2.72862	1.88027	0.0658869	0.524452	-4.25917
PINLYP	-0.479759	4.46406	-2.92068	0.00522291	0.243497	-2.18605
LEMD1	0.479719	1.69293	1.77862	0.0813661	0.557855	-4.42186
OR10W1	0.479714	1.83538	1.85488	0.0694979	0.531418	-4.30053
lnc-GPX1-1	0.479132	6.32602	3.63856	0.0006475	0.113	-0.401107
TKTL1	-0.478923	8.12298	-3.26494	0.00197677	0.171628	-1.36008
CATIP-AS1	0.478832	5.96462	3.26911	0.00195298	0.171276	-1.34973
KIF13A	0.478471	3.92947	2.08704	0.0419885	0.460151	-3.90463
LOC101928783	-0.478442	1.54263	-2.16057	0.0355323	0.438366	-3.77117
TMTC3	-0.47838	2.17001	-2.64332	0.0109275	0.308947	-2.80535
KIAA0226	0.478252	2.24711	2.57032	0.0131775	0.333072	-2.96091
GRAP2	-0.478006	5.7259	-2.0336	0.0473015	0.476418	-3.99923
LINC01234	-0.477985	2.76714	-1.47	0.147808	0.661301	-4.8666
lnc-PLXND1-1	0.477933	6.43616	2.43665	0.0184171	0.361749	-3.23721
TJP3	0.47791	4.16757	1.42336	0.160826	0.676247	-4.92717
GABBR1	0.477747	4.50149	2.23583	0.0298441	0.414587	-3.63068
WWTR1	0.477715	1.77078	3.06143	0.00353562	0.208824	-1.85561
FEN1	-0.477619	4.07994	-2.19302	0.0329721	0.425005	-3.71107
LOC101929007	0.477575	4.89626	2.43674	0.0184127	0.361749	-3.23702
lnc-C14orf166-1	0.477332	3.55833	0.899726	0.372568	0.82116	-5.48092
COCH	-0.477278	3.61019	-1.38357	0.172618	0.689885	-4.97742
lnc-AUH-2	-0.477244	3.26124	-1.93123	0.0591178	0.508755	-4.17469
lnc-EIF4E3-1	0.477131	8.9198	3.40654	0.00130418	0.150106	-1.00377
CDCA2	-0.477109	3.51597	-1.70967	0.0935098	0.581885	-4.52771
LIPH	0.477081	2.16865	2.44961	0.0178367	0.360467	-3.2109
TATDN1	-0.476897	4.62815	-2.73508	0.00859961	0.284492	-2.60534
LOC101928891	0.47684	5.49215	2.20853	0.0318069	0.422418	-3.68209
XLOC_l2_006780	0.476646	3.58372	2.32009	0.0244463	0.391965	-3.46884
lnc-OR52K2-1	0.476552	4.58494	1.65612	0.103944	0.600144	-4.60738
MINA	-0.476533	4.22064	-2.25759	0.0283573	0.407427	-3.58934
MANSC1	0.476524	5.95506	2.03943	0.0466945	0.475001	-3.98901
ACAD8	-0.476439	3.61164	-2.08012	0.0426458	0.462094	-3.917
OR2M7	0.476158	5.66784	1.57793	0.120871	0.627805	-4.71966
LINC01550	-0.476075	3.00426	-2.20559	0.0320248	0.422581	-3.68759
ANKEF1	-0.475764	2.81298	-2.17756	0.0341713	0.431018	-3.7398
GXYLT2	-0.475762	1.71331	-2.07662	0.0429815	0.462281	-3.92324
GNAS-AS1	-0.47575	2.45727	-1.87127	0.0671482	0.527598	-4.27388
EMP1	-0.475746	5.44414	-1.85404	0.0696211	0.531749	-4.3019
RPS15A	-0.475548	12.9685	-2.53858	0.0142811	0.340462	-3.02752
SRGAP1	0.475276	2.70776	2.54558	0.0140306	0.340462	-3.01287
LILRB5	0.475262	2.43716	1.52596	0.133304	0.641498	-4.79159
lnc-PRELID2-2	-0.475165	2.11472	-1.96576	0.0548771	0.499466	-4.11637
ADM	0.47515	10.5353	2.26797	0.0276715	0.407427	-3.5695
SNORD94	-0.475137	2.67944	-2.32508	0.0241557	0.390507	-3.4591
CDKL3	-0.475044	3.80208	-2.64281	0.010942	0.308947	-2.80645
LAMP5	-0.474977	6.34419	-2.57244	0.0131065	0.332003	-2.95643
TCL1A	-0.474904	11.5801	-1.89094	0.064417	0.521087	-4.24163
FCGR2B	0.474762	9.80665	3.39188	0.00136214	0.151407	-1.04109
DEPDC7	-0.474754	2.72212	-2.36655	0.0218583	0.379771	-3.37757
lnc-CTSL1-1	0.474686	7.14178	2.75079	0.00825011	0.282284	-2.5706
INS	0.474582	2.40762	2.15556	0.0359427	0.440303	-3.78038
ADAMTS1	-0.47443	2.19259	-1.65986	0.103185	0.599274	-4.60189
ALDH3B2	0.474171	3.10235	2.03893	0.0467464	0.47525	-3.98989
LPAR2	0.474079	7.46802	2.54047	0.014213	0.340462	-3.02356
LOC101927675	0.474013	7.54441	1.54487	0.128668	0.635634	-4.76567
GTF2A2	-0.473939	10.0814	-1.79371	0.0788907	0.552155	-4.39819
CCDC18	-0.473837	6.02659	-2.09706	0.0410523	0.457727	-3.88667
lnc-PSD2-1	0.473782	5.18387	0.989354	0.327241	0.798888	-5.40299
WNT3	-0.473765	4.41195	-1.65382	0.104413	0.600652	-4.61076
XLOC_l2_014830	0.473762	1.90604	2.54298	0.0141232	0.340462	-3.01832
LYRM5	-0.473753	3.2931	-2.21441	0.0313748	0.421368	-3.67106
FLT3	0.473542	5.06911	2.09909	0.040865	0.457161	-3.88302
TLE3	0.473399	7.46381	3.76015	0.000444746	0.0950239	-0.0766807
TMEM54	0.473357	2.21941	2.50671	0.0154732	0.35	-3.09377
AVIL	0.473349	5.83163	2.02151	0.0485816	0.481642	-4.02036
RAG1	-0.473333	2.20332	-2.40205	0.0200492	0.369208	-3.30688
CEP290	-0.473263	6.31539	-2.99777	0.00422317	0.228802	-2.00634
lnc-RGL4-1	-0.473155	3.30325	-2.38249	0.0210286	0.376639	-3.34593
lnc-TELO2-2	-0.473151	2.84056	-2.40617	0.0198482	0.369206	-3.29862
KIR2DS2	-0.473038	7.17937	-1.74963	0.0863015	0.56758	-4.46681
TDG	-0.472855	3.30777	-1.96824	0.0545829	0.498845	-4.11214
PLAGL1	0.472799	4.26051	3.53987	0.000874538	0.122415	-0.660183
NBPF12	0.47269	7.66048	4.13141	0.000136653	0.0599053	0.946226
MFSD7	0.472657	7.43084	3.95809	0.000238477	0.072018	0.46297
lnc-USP24-1	-0.472372	2.51814	-1.86409	0.0681696	0.52916	-4.28558
lnc-SRPR-1	-0.472248	3.22883	-1.95008	0.0567698	0.505459	-4.14297
PCBP1-AS1	0.472197	5.87002	2.62095	0.0115765	0.314586	-2.85336
VSIG4	0.472067	6.2186	1.87595	0.0664899	0.526585	-4.26624
FPR1	0.47204	13.841	3.70018	0.000535646	0.103924	-0.237393
RIN1	0.471987	7.39075	2.43961	0.0182831	0.361749	-3.23121
S100Z	0.471877	8.08613	4.39093	5.83358e-05	0.0405189	1.68636
lnc-BTBD19-1	0.471512	2.52648	1.85347	0.0697039	0.532032	-4.30282
RAB24	0.471379	10.8412	3.85537	0.000330122	0.0815368	0.181202
TRIM6	0.47128	3.3522	1.98249	0.0529178	0.493364	-4.08779
lnc-CLIC3-1	-0.471249	2.69569	-1.83432	0.0725439	0.539109	-4.33367
lnc-DDHD2-1	-0.471175	3.10441	-1.47118	0.147491	0.66095	-4.86505
SLC16A3	0.471157	13.0611	3.9169	0.000271814	0.0769083	0.34955
LOC646471	0.471118	2.69142	1.26225	0.212698	0.728122	-5.12251
KCNK7	0.470856	4.80679	2.14655	0.0366915	0.44201	-3.79691
lnc-FRMD1-3	0.470786	6.82027	2.26097	0.0281323	0.407427	-3.58289
CSF2RB	0.470744	4.67031	2.79967	0.00724467	0.273873	-2.46161
lnc-F8A2-2	0.470734	5.65869	3.1593	0.00267985	0.186177	-1.61984
lnc-BLID-3	0.470709	5.72826	3.86323	0.000322046	0.0815368	0.202649
FGD4	0.470527	7.21547	3.97409	0.000226619	0.0696483	0.507194
TXK	-0.470521	7.86757	-3.21723	0.0022695	0.177918	-1.47807
ITGB3	0.470486	8.57441	1.58535	0.119175	0.625747	-4.70922
STON2	0.470431	2.39642	2.0145	0.049337	0.484446	-4.03255
GPRASP1	-0.470387	7.40944	-2.67801	0.00998689	0.298838	-2.73032
DLGAP5	-0.470247	2.83976	-1.82645	0.0737388	0.541349	-4.34627
PABPC1L	0.470192	3.22592	1.93145	0.0590899	0.508755	-4.17432
MYCT1	0.470067	3.03253	1.78971	0.0795416	0.553833	-4.40449
GTSCR1	0.469806	4.67768	2.182	0.033823	0.429377	-3.73157
ADNP-AS1	-0.469734	3.79661	-2.37751	0.0212847	0.378299	-3.35583
ICAM5	0.469487	3.25544	2.54228	0.0141484	0.340462	-3.01979
RHOBTB3	-0.469432	3.3018	-2.8627	0.00611532	0.260908	-2.31908
LRWD1	0.469416	9.78949	2.80565	0.00712983	0.273832	-2.44819
RPS7	-0.469398	12.2213	-2.22795	0.0303994	0.416632	-3.64557
NUP35	-0.469338	5.37772	-3.06974	0.00345396	0.208251	-1.83576
OR2B2	0.469042	2.69879	1.34306	0.1853	0.704841	-5.02724
lnc-NEBL-1	0.469039	1.89801	2.71188	0.0091407	0.288851	-2.65638
lnc-MYBPH-2	-0.46873	2.43569	-1.60479	0.114822	0.618624	-4.68164
TNFRSF9	0.468511	4.97723	1.87237	0.0669939	0.52747	-4.2721
ABO	0.468407	3.05788	2.13668	0.0375271	0.44495	-3.81494
IL1RN	0.468304	11.971	2.72878	0.00874357	0.284709	-2.61924
HIST2H2AA4	0.467746	7.9028	2.96619	0.0046089	0.233613	-2.08033
DEFB136	-0.467708	1.87988	-2.18839	0.0333275	0.426275	-3.7197
TEX37	-0.467698	3.0168	-1.7259	0.0905246	0.576217	-4.50313
lnc-RPL17-1	0.467609	2.87047	2.45721	0.0175045	0.3586	-3.19543
KIR2DL4	-0.467581	5.70936	-1.73454	0.0889676	0.573452	-4.48996
DNAL1	-0.467376	3.18131	-2.45545	0.0175811	0.3586	-3.19902
SHCBP1	-0.46716	2.86833	-1.63322	0.108687	0.607632	-4.64077
LOC100288798	-0.46706	4.47341	-2.95432	0.00476223	0.236323	-2.10802
TMEM26-AS1	0.467049	8.22589	1.47487	0.146499	0.659637	-4.86017
C15orf39	0.467032	9.95955	4.09109	0.000155687	0.0606362	0.832974
CNTN6	0.466966	2.83641	2.07284	0.0433468	0.463768	-3.92997
SFTPC	0.466936	2.7932	1.70151	0.0950413	0.5844	-4.53999
G0S2	0.466842	5.3181	1.92529	0.0598751	0.509859	-4.18464
lnc-TOMM20-1	0.466361	4.87829	3.15128	0.00274187	0.18871	-1.63934
LINC01191	0.466318	3.41962	2.44993	0.0178228	0.360467	-3.21026
E2F3	0.466185	4.59178	2.45095	0.0177778	0.360212	-3.20817
NRP1	-0.466164	2.51561	-1.71479	0.0925587	0.581049	-4.51997
LOC100132368	0.466136	2.69587	1.91497	0.0612103	0.51217	-4.20186
STX3	0.466067	6.71075	3.05797	0.0035701	0.20979	-1.86385
MORN4	-0.466047	2.3194	-2.12079	0.0389079	0.449934	-3.84384
CYP4F8	0.466011	6.34428	3.98994	0.00021544	0.0682141	0.551071
MBOAT2	0.465881	6.34388	3.32896	0.00163977	0.162462	-1.20012
GK3P	0.465676	6.91378	2.99325	0.00427654	0.228802	-2.01697
LOC101929648	-0.465541	2.07512	-2.46273	0.0172665	0.356509	-3.18417
SPDL1	-0.465522	3.84473	-2.13156	0.0379673	0.446199	-3.82428
POLR3G	-0.465515	3.12881	-1.81658	0.0752614	0.54437	-4.36201
P2RX1	0.465362	7.19846	2.75109	0.00824356	0.282284	-2.56994
LCE2A	-0.465359	2.04813	-1.82129	0.0745324	0.543234	-4.35452
LOC553103	-0.465142	3.10376	-2.27751	0.0270544	0.405512	-3.55122
ZDHHC18	0.465112	7.79545	2.75866	0.00807997	0.280343	-2.55314
SAA3P	0.464906	3.43301	2.195	0.0328218	0.424617	-3.70739
lnc-CCDC83-1	0.464852	4.61302	2.71902	0.00897092	0.286468	-2.64071
lnc-STRA8-1	0.464776	2.86684	2.45599	0.0175577	0.3586	-3.19793
CYP2D6	0.464708	4.5	1.7733	0.0822527	0.55956	-4.43014
SNHG5	-0.464674	10.3839	-1.70005	0.0953179	0.584988	-4.54219
MELK	-0.464575	1.96406	-2.54133	0.0141823	0.340462	-3.02177
TIGD3	0.464487	5.98546	2.5787	0.0128993	0.329396	-2.94321
REPS2	0.464472	6.49692	2.80449	0.0071519	0.273832	-2.45078
C3orf33	-0.464332	2.44244	-2.30322	0.0254517	0.398505	-3.50163
HCRT	0.46422	5.36062	0.998973	0.322605	0.796541	-5.39421
LILRA2	0.464144	7.81245	2.75817	0.00809038	0.280343	-2.55422
LINC00865	0.464053	3.637	1.12676	0.26521	0.765917	-5.26982
TMEM125	-0.464049	2.49197	-2.80826	0.00708021	0.273832	-2.44232
lnc-SPATA19-1	0.464047	1.71589	1.71841	0.0918927	0.579809	-4.5145
VPS13A-AS1	0.464046	5.03616	1.89439	0.0639478	0.520836	-4.23595
lnc-FKBP2-1	-0.463941	2.03145	-2.57298	0.0130885	0.33179	-2.95529
lnc-FCRL3-1	-0.463831	5.03632	-2.02099	0.0486373	0.482056	-4.02126
ZNF487	0.463635	2.20722	2.41543	0.0194029	0.36616	-3.28002
MEFV	0.463631	8.35091	3.30262	0.00177126	0.165806	-1.26617
lnc-STK35-2	0.463586	4.36355	1.43348	0.157927	0.672964	-4.91418
lnc-GPR144-1	-0.463343	3.83822	-2.51306	0.0152288	0.349265	-3.08063
ZNF74	-0.463279	3.59074	-2.63917	0.0110455	0.309471	-2.81429
SLC6A12	0.46325	4.16917	1.7991	0.0780236	0.55114	-4.38971
LOC101929132	0.462973	3.01888	2.1951	0.0328138	0.424617	-3.70719
lnc-RP11-293M10.1.1-1	0.462558	4.09897	2.24917	0.0289248	0.410329	-3.60538
SYNGR1	-0.462058	5.92587	-1.94986	0.0567957	0.505459	-4.14332
SLC30A9	-0.461989	4.33636	-2.06473	0.0441395	0.468496	-3.94437
LOC101927221	0.461717	8.44494	4.02051	0.000195367	0.0670364	0.635914
LOC613266	-0.46162	2.12433	-1.90767	0.0621698	0.514414	-4.21399
lnc-OBSL1-1	-0.461499	1.77199	-2.52772	0.0146778	0.346253	-3.05018
lnc-TRPM1-1	-0.461498	2.14251	-2.33104	0.0238128	0.38954	-3.44745
lnc-FAM163B-1	0.461406	1.59289	2.19171	0.0330728	0.42556	-3.71352
lnc-HNMT-2	0.461382	9.938	3.26374	0.00198371	0.171801	-1.36308
MYBPC3	0.461133	7.84325	3.3035	0.00176668	0.165806	-1.26395
lnc-HEPH-1	0.461037	9.39835	2.1983	0.0325719	0.424617	-3.70124
FHL1	0.460982	9.16147	2.36184	0.0221087	0.379979	-3.38688
ECHDC3	0.460942	4.19485	2.28344	0.0266771	0.405127	-3.53982
LINC00880	0.460863	2.03168	2.22302	0.0307517	0.417831	-3.65487
PAIP2B	-0.460792	3.99819	-2.72781	0.0087659	0.284709	-2.62137
MSANTD2	-0.460728	4.82262	-2.05744	0.0448634	0.471012	-3.95729
STAT1	0.460708	10.2895	2.60489	0.0120639	0.318363	-2.88763
lnc-ABCA5-1	0.460665	2.25261	1.73554	0.088788	0.573296	-4.48842
ZNF781	-0.460566	2.84915	-1.64118	0.10702	0.60436	-4.62922
SACS-AS1	0.460517	2.11151	1.91241	0.0615459	0.51217	-4.20612
SYNC	-0.46041	5.53637	-2.45508	0.0175973	0.3586	-3.19978
lnc-MYH13-2	0.460356	3.17928	2.16558	0.0351266	0.436517	-3.76195
SIGLEC9	0.460315	7.22446	3.77887	0.000419551	0.0925023	-0.0262486
SLPI	0.460276	7.98529	1.74061	0.0878858	0.571571	-4.48066
HPDL	-0.460234	3.71941	-1.6741	0.100339	0.593953	-4.58088
ZSCAN12	-0.459888	2.5427	-2.11131	0.0397528	0.452521	-3.861
ZNF204P	-0.459883	6.09443	-1.6982	0.0956681	0.585971	-4.54496
RPL23	-0.459549	13.1785	-2.04913	0.0457005	0.472361	-3.97195
SEC11C	-0.459442	10.2352	-2.76119	0.00802589	0.279748	-2.54752
ZNF32-AS1	-0.459388	3.04805	-2.05197	0.0454128	0.471942	-3.96694
HCG27	0.459364	8.35799	3.52054	0.000927128	0.126765	-0.710454
lnc-DNAJC19-2	-0.459346	1.86625	-1.25551	0.215113	0.730985	-5.13021
GBA	0.459229	7.52513	3.39418	0.00135288	0.151407	-1.03523
NBPF9	0.459152	8.28143	4.20484	0.000107622	0.0533942	1.15374
lnc-RAP1GDS1-1	-0.459117	1.49952	-2.01734	0.0490293	0.483047	-4.02761
RCN3	0.459051	5.51735	2.23635	0.0298078	0.414587	-3.62969
PARD6B	-0.458799	4.06637	-2.11463	0.0394552	0.451574	-3.855
APOBEC3B	0.458351	9.01099	2.32438	0.0241958	0.390507	-3.46046
ZNF681	-0.458259	2.75993	-1.81292	0.0758335	0.546225	-4.36783
C17orf82	0.458153	3.27596	1.92825	0.059497	0.509433	-4.17969
lnc-SLC7A11-1	0.45787	3.70958	1.97701	0.053553	0.495365	-4.09717
lnc-ZBED1-1	0.457813	3.34897	2.97469	0.00450197	0.231285	-2.06047
lnc-MRGPRF-4	-0.457764	2.79037	-2.25658	0.0284248	0.407427	-3.59126
KLF4	0.457757	5.81884	3.5355	0.000886166	0.122612	-0.671556
INAFM1	0.457737	7.88046	3.53868	0.000877691	0.122415	-0.663282
lnc-ATP6AP2-6	0.457718	2.51146	1.54341	0.12902	0.635657	-4.76768
C3orf35	-0.457696	2.67298	-2.27855	0.0269879	0.405512	-3.54922
C1QTNF3	-0.457587	3.30135	-1.77782	0.0814987	0.557855	-4.4231
C7orf34	0.457582	4.89611	2.59291	0.0124397	0.324826	-2.91311
MGRN1	0.457535	3.00406	2.15525	0.0359682	0.440303	-3.78095
LOC102606465	-0.45746	7.26672	-2.88929	0.00568982	0.254314	-2.2583
MRPL1	-0.457353	3.78153	-1.83532	0.0723933	0.539093	-4.33207
ZNF528	-0.457296	2.75165	-1.96323	0.0551787	0.500838	-4.12067
NCR3	-0.45723	5.72141	-2.75629	0.00813077	0.280689	-2.5584
PHC2	0.457035	11.6812	2.90966	0.00538258	0.247592	-2.21147
MED14OS	-0.457026	4.27935	-2.45675	0.0175246	0.3586	-3.19638
lnc-AGA-1	0.456942	1.88923	2.03673	0.0469747	0.476349	-3.99375
KIR3DL1	-0.456931	5.97684	-1.70395	0.0945813	0.583398	-4.53633
GSTCD	-0.456855	2.9812	-1.63075	0.10921	0.608103	-4.64434
lnc-MRP63-6	0.456793	2.01094	2.04275	0.0463523	0.474159	-3.98318
ITM2C	-0.456565	9.06455	-3.08026	0.00335325	0.207734	-1.81062
B3GAT2	-0.456316	2.82562	-2.27944	0.0269312	0.40532	-3.54752
BMF	0.456285	3.06281	1.63229	0.108883	0.607759	-4.64211
CRHR2	0.456179	4.66307	1.08559	0.282853	0.775013	-5.31144
WBSCR27	-0.456119	2.30138	-1.49467	0.141268	0.652452	-4.83384
lnc-WASF3-1	-0.455861	2.60014	-1.54296	0.129129	0.635877	-4.7683
HIST1H4J	-0.455798	9.16735	-1.75706	0.0850124	0.565777	-4.45534
BUB1B	-0.455698	2.98273	-1.80533	0.0770298	0.548582	-4.37987
lnc-ARRDC3-1	0.45568	6.96038	2.45531	0.0175872	0.3586	-3.19931
SNORA14B	0.455584	3.18953	2.37241	0.0215499	0.378652	-3.36596
PLAUR	0.45558	7.22188	2.31271	0.0248814	0.395469	-3.4832
lnc-PAPSS2-2	0.45542	6.45216	3.56491	0.000810633	0.119042	-0.594829
lnc-CPVL-3	0.455322	2.40164	1.7727	0.0823543	0.559875	-4.43109
SAMD3	-0.45507	8.84551	-3.17088	0.00259258	0.184503	-1.59162
AGTRAP	0.454944	7.98581	2.94781	0.00484831	0.238833	-2.12316
OR52I2	0.454929	2.81249	1.89515	0.0638451	0.520121	-4.23469
lnc-CSTB-1	0.454908	3.2989	1.6144	0.112718	0.614678	-4.6679
RLN2	-0.454799	3.55757	-1.92904	0.0593963	0.509311	-4.17837
RASD1	-0.454777	5.72453	-3.3585	0.00150332	0.156308	-1.12567
CROCCP3	-0.454449	3.07166	-1.97098	0.0542595	0.498381	-4.10748
LOC100131289	-0.454405	3.43987	-1.89529	0.0638265	0.520121	-4.23447
SETD9	-0.454322	4.48145	-1.77479	0.0820046	0.558651	-4.42783
ZNF23	-0.454232	5.4072	-3.33591	0.00160663	0.161729	-1.18263
lnc-RAB40AL-1	-0.454166	2.67437	-2.08289	0.0423818	0.461307	-3.91206
LEPROT	0.454133	6.78746	4.08211	0.000160261	0.0606362	0.807832
FOSB	-0.453709	3.85001	-1.93293	0.0589032	0.508362	-4.17185
SCML1	-0.453684	3.98763	-1.77713	0.0816133	0.557891	-4.42418
PWAR5	-0.453673	2.53865	-2.36986	0.0216836	0.378771	-3.37101
TSPAN17	0.453628	3.01198	2.46643	0.0171088	0.35599	-3.17662
XLOC_l2_014423	0.453481	2.73462	1.83155	0.0729636	0.540255	-4.33812
lnc-CACNA1B-1	0.453416	4.82951	3.56945	0.00079954	0.118979	-0.582958
lnc-DMRT2-1	0.453415	5.04249	0.964855	0.339248	0.80493	-5.425
SNAR-F	-0.45327	3.7569	-1.94927	0.0568681	0.505567	-4.14432
RIOK2	-0.453268	6.83245	-2.73035	0.00870736	0.284709	-2.61576
LINC01272	0.453226	10.8383	2.93475	0.00502543	0.241993	-2.15349
CDA	0.453165	9.2213	2.34173	0.0232084	0.386664	-3.4265
SNORA66	-0.452989	3.08086	-2.09977	0.0408022	0.456808	-3.88179
CTLA4	0.452951	3.05494	1.26342	0.212283	0.727863	-5.12118
CCDC39	-0.452862	2.02239	-2.53259	0.0144985	0.343465	-3.04002
PGD	0.452796	9.12668	2.30813	0.025155	0.396914	-3.49209
XLOC_l2_010601	-0.452744	1.83369	-2.36071	0.0221696	0.380024	-3.38913
UMODL1-AS1	0.452653	2.10217	1.98521	0.0526051	0.493068	-4.08312
CHL1-AS1	-0.45262	1.87715	-1.9166	0.0609979	0.51204	-4.19915
lnc-ZBTB4-1	0.452618	1.68421	0.923184	0.360333	0.814511	-5.46121
POLE2	-0.452606	2.89941	-1.95973	0.0555982	0.501291	-4.12661
lnc-SLC25A2-1	0.452586	2.99623	1.67005	0.101141	0.596096	-4.58687
DKFZp667F0711	0.452482	5.5325	2.05015	0.0455967	0.472323	-3.97015
HSPE1	-0.452371	9.69705	-2.43487	0.018498	0.361749	-3.24081
RPL7	-0.452068	12.9919	-2.53624	0.0143657	0.341482	-3.0324
lnc-YIF1A-4	0.451963	2.61502	1.75544	0.0852932	0.566593	-4.45786
YEATS4	-0.451953	6.73296	-2.33809	0.0234126	0.387559	-3.43364
ELOVL4	-0.451941	2.14037	-2.49758	0.0158309	0.350211	-3.11264
TPST1	0.451899	6.61976	1.72805	0.0901349	0.576023	-4.49985
CDH23	0.451795	5.13195	1.60591	0.114575	0.618154	-4.68004
IL4R	0.451685	5.13965	2.3071	0.0252168	0.396967	-3.49409
ZNF687	0.451584	5.8428	2.10991	0.0398791	0.452757	-3.86354
SPATA1	0.451507	2.12103	2.11142	0.0397432	0.452521	-3.86081
TMEM182	-0.451445	2.98159	-1.91237	0.0615509	0.51217	-4.20619
CPE	-0.451303	1.65244	-2.19795	0.0325982	0.424617	-3.70189
OR51I2	-0.45128	2.04017	-2.00713	0.0501418	0.486597	-4.04533
SNCA	-0.451133	11.9677	-1.56911	0.122912	0.629868	-4.73202
lnc-SPIRE2-1	-0.450873	6.90224	-2.76068	0.00803676	0.279748	-2.54865
lnc-VKORC1L1-1	0.450764	7.55433	3.77905	0.000419315	0.0925023	-0.0257627
TUBGCP4	-0.450687	3.92965	-1.88151	0.0657151	0.523926	-4.25714
lnc-RXRA-1	0.450686	4.16139	1.73132	0.0895445	0.574929	-4.49486
IPW	-0.450601	3.451	-2.31142	0.0249582	0.395514	-3.4857
IFI27	-0.450511	7.13994	-0.973935	0.334765	0.802677	-5.4169
MLLT10	-0.450457	4.28644	-1.99938	0.0510019	0.488939	-4.05874
lnc-TBC1D1-1	-0.450247	2.41321	-2.07909	0.0427442	0.462104	-3.91883
DISC1-IT1	0.450111	4.47296	2.53459	0.0144258	0.342443	-3.03586
LOC606724	0.45001	8.77437	4.19273	0.000111959	0.054003	1.1194
FITM1	0.449753	3.76637	2.33708	0.0234696	0.387668	-3.43562
ZNF197	-0.44963	4.29299	-1.98958	0.0521057	0.492357	-4.07561
SLC16A9	0.449405	2.75619	1.87832	0.0661593	0.525416	-4.26237
lnc-ZNF267-1	-0.44935	1.85887	-1.87312	0.066887	0.527211	-4.27086
LOC102724955	0.449183	6.06036	2.94842	0.00484017	0.23877	-2.12174
lnc-C9orf131-1	-0.449134	1.69289	-2.20929	0.0317514	0.422358	-3.68068
HPR	0.449012	7.30138	2.0222	0.0485069	0.481367	-4.01914
RGL1	0.448909	4.51389	1.64621	0.105976	0.603395	-4.62189
LOC254896	0.448693	9.77426	2.78011	0.00763261	0.276437	-2.50539
ANKAR	-0.448669	5.74936	-2.82263	0.00681276	0.2704	-2.40996
LOC649305	0.448609	3.96921	1.70327	0.0947104	0.583398	-4.53736
JUN	-0.448493	4.70986	-2.00136	0.050781	0.488292	-4.05532
LOC729737	0.448232	11.9375	2.77877	0.00765994	0.276447	-2.50839
lnc-FBXL5-1	0.448232	2.71115	1.94864	0.0569453	0.505676	-4.14539
B4GALT5	0.448167	9.86487	2.61906	0.0116331	0.315137	-2.85741
lnc-KDM5A-3	-0.448107	5.63399	-1.0457	0.300715	0.783991	-5.35037
lnc-SOCS2-2	0.448043	2.52931	2.00604	0.0502622	0.486758	-4.04722
RSAD2	0.447988	2.13294	2.41937	0.0192166	0.364684	-3.2721
TC2N	-0.447942	7.70086	-3.66649	0.000594286	0.10864	-0.327099
EXT1	0.447913	4.50695	3.29333	0.00181998	0.166331	-1.28939
CCDC88B	0.447905	8.3778	2.90621	0.00543355	0.248669	-2.21942
LOC101927543	-0.447736	1.92832	-2.46567	0.0171412	0.356115	-3.17817
lnc-BCL6-1	0.447726	2.77191	1.59377	0.117274	0.622976	-4.69731
ZNF582-AS1	-0.447715	5.9485	-3.94666	0.000247302	0.0734066	0.431464
LOC100130193	0.447491	3.40282	2.37641	0.0213416	0.37839	-3.35802
MYADML2	0.44749	3.10086	2.07591	0.0430503	0.462717	-3.92451
SPATA32	0.447385	4.24603	2.43015	0.0187141	0.362589	-3.25036
RNF225	0.447373	4.21317	2.67941	0.00995045	0.298419	-2.72727
CCL4L2	-0.446983	9.35854	-3.11524	0.00303769	0.196089	-1.72657
LOC101927070	-0.446967	3.9592	-2.32135	0.0243726	0.391688	-3.46638
lnc-BCL2L11-2	0.446884	5.74656	2.3678	0.0217922	0.379384	-3.3751
LOC102723765	0.446858	1.832	2.20876	0.0317902	0.422358	-3.68167
AMICA1	0.44675	5.14996	2.258	0.0283305	0.407427	-3.58857
LOC100132495	0.446744	6.50621	3.85383	0.00033172	0.0815368	0.177021
lnc-AP001631.10.1-1	0.446546	5.45208	1.34097	0.185974	0.70507	-5.02978
LOC100128882	0.446426	4.5595	2.40419	0.0199447	0.369208	-3.3026
CELSR2	-0.446426	2.57813	-1.76872	0.0830234	0.561175	-4.43727
lnc-FAS-1	0.446137	3.98648	2.77928	0.0076494	0.276437	-2.50723
SLC15A3	0.446082	9.72057	3.92285	0.000266734	0.0769083	0.3659
lnc-NUDCD2-6	0.445948	1.71594	2.13999	0.0372457	0.443589	-3.80892
GAST	0.445922	2.82287	1.84568	0.0708471	0.534415	-4.3154
GLCCI1	-0.445887	8.31865	-4.12642	0.000138878	0.0599053	0.932194
PDP2	-0.445845	4.13457	-2.06885	0.0437359	0.466651	-3.93707
APOBR	0.445838	10.1131	3.42122	0.0012485	0.147983	-0.966308
LOC100131131	0.445752	2.19769	1.90439	0.0626047	0.515213	-4.21942
lnc-CDS1-2	0.445621	3.12563	2.01059	0.0497623	0.485584	-4.03933
TMEM170B	0.445521	4.06665	2.81894	0.00688049	0.271651	-2.41827
NBPF8	0.445443	6.52282	3.45725	0.00112128	0.140202	-0.873981
LOC401410	0.445396	1.59496	2.9804	0.00443151	0.229799	-2.04711
CAMKK1	0.445313	2.59809	2.1176	0.0391903	0.450817	-3.84962
ASIP	-0.445276	2.36553	-2.25672	0.028416	0.407427	-3.59101
FCRL6	-0.445109	9.60594	-2.52203	0.0148894	0.347036	-3.06201
ICA1	0.445068	4.18209	2.50502	0.0155391	0.35	-3.09728
SNORD74	0.444971	2.3629	2.21425	0.031387	0.421368	-3.67137
SLC4A4	-0.444965	4.2151	-1.86798	0.0676142	0.528147	-4.27924
APBA2	-0.444743	6.91478	-4.40637	5.54225e-05	0.0399231	1.73094
TMEM126B	-0.444618	7.26098	-3.21527	0.00228235	0.17801	-1.48289
RASGRF2	-0.444532	3.43156	-1.89026	0.0645102	0.521087	-4.24276
SECTM1	0.44442	11.6835	3.20955	0.00232022	0.178798	-1.49694
TNFSF13	0.444262	6.52518	2.43648	0.0184244	0.361749	-3.23754
lnc-ABCC5-1	0.444213	3.95371	2.41047	0.0196403	0.3673	-3.28999
LOC102467081	-0.444082	2.26803	-2.03959	0.0466778	0.475001	-3.98872
ZNF232	-0.444077	4.97704	-1.55735	0.125678	0.631706	-4.74841
LINC01353	0.444037	1.82429	2.28786	0.0263987	0.403487	-3.53131
ZNF726	-0.443758	2.52367	-1.73293	0.0892556	0.574348	-4.49241
lnc-CHST2-4	-0.443609	1.8416	-1.76162	0.084231	0.564504	-4.4483
RAB44	0.4435	3.39989	1.35182	0.1825	0.701888	-5.01658
SH3GL3	-0.443347	2.15641	-2.00823	0.0500208	0.486194	-4.04342
LOC100507431	-0.442928	2.72816	-1.07178	0.28895	0.777035	-5.32508
lnc-ANXA1-1	0.44281	1.69143	0.857076	0.395481	0.834428	-5.51549
lnc-RNFT2-1	-0.442652	1.72248	-1.99063	0.0519861	0.492076	-4.0738
LINC00417	-0.442649	2.61865	-1.66554	0.102043	0.596961	-4.59354
lnc-FAM126B-2	0.442643	3.44698	2.32615	0.0240936	0.390507	-3.45701
LOC152225	0.442607	3.81216	1.74956	0.0863134	0.56758	-4.46692
LOC729603	0.442588	6.52623	2.61481	0.0117608	0.316621	-2.86649
MCTP2	0.442529	6.85041	3.24666	0.00208442	0.173501	-1.40541
FLOT1	0.442395	9.31945	2.97887	0.00445027	0.229799	-2.05069
OSTCP1	-0.442	5.61789	-2.38917	0.0206894	0.373646	-3.33262
TMEM154	0.441987	6.03865	2.78201	0.00759407	0.276437	-2.50114
ENHO	0.441897	5.37283	1.49415	0.141403	0.652452	-4.83454
TPTE2P5	-0.441855	3.02429	-1.86147	0.0685453	0.530133	-4.28984
HCN3	-0.441799	2.93857	-1.82687	0.0736757	0.541349	-4.34561
lnc-RFC4-4	0.441658	1.44586	2.29708	0.0258266	0.400416	-3.51351
KCNE1	0.441641	1.80472	3.20784	0.00233169	0.178798	-1.50115
LOC101927841	-0.441623	2.35364	-1.98425	0.0527157	0.493068	-4.08478
lnc-CNOT1-1	0.44161	1.9301	1.85539	0.0694243	0.531299	-4.29971
MRVI1-AS1	0.441557	4.41938	1.65965	0.103228	0.599274	-4.6022
ABCB10	-0.441416	3.709	-2.24433	0.0292556	0.413059	-3.61457
LOC101929609	-0.441027	4.13523	-2.6869	0.00975804	0.295673	-2.71098
GRB14	-0.440985	3.70545	-1.29599	0.200913	0.718031	-5.0834
PSTPIP2	0.440984	5.60009	3.13042	0.00290962	0.194233	-1.68991
lnc-KRAS-1	0.440978	3.11956	1.82582	0.0738359	0.541489	-4.34728
SMARCD3	0.440933	9.48374	4.32701	7.20753e-05	0.0417184	1.50235
FAM160B1	0.440805	8.21716	3.8214	0.000367294	0.0867737	0.0888375
SNORA16B	0.440646	5.84003	2.99361	0.00427223	0.228802	-2.01612
ULK4	-0.440637	3.77115	-1.62261	0.110945	0.611619	-4.6561
OTUD7A	-0.440628	4.09059	-1.93368	0.0588084	0.507922	-4.17059
RSPO3	0.440562	2.25554	1.70554	0.0942832	0.583119	-4.53394
CD300LF	0.440499	8.35738	4.21475	0.000104196	0.0526812	1.18185
SHD	-0.440474	6.44214	-1.27701	0.20748	0.722805	-5.10552
XLOC_l2_005503	0.440343	1.70806	2.1807	0.0339243	0.429377	-3.73397
SRGAP2B	0.44021	9.34259	3.11132	0.00307162	0.197281	-1.73602
lnc-NOM1-3	-0.440172	2.38942	-1.96577	0.0548753	0.499466	-4.11634
DACT3	-0.440072	2.32549	-2.17663	0.0342445	0.431054	-3.74152
LIPN	0.439962	4.96279	2.69285	0.00960751	0.29368	-2.698
lnc-ADAMTS19-2	-0.439884	2.13176	-1.93887	0.0581567	0.506134	-4.16187
XLOC_l2_011873	0.439866	2.10655	1.70941	0.0935582	0.582082	-4.5281
lnc-MANSC4-3	0.439778	2.82336	0.932915	0.355335	0.813525	-5.45289
HIST2H2BF	0.439741	6.585	3.04121	0.00374175	0.215817	-1.90371
C18orf54	-0.439723	3.33264	-2.05326	0.0452828	0.471942	-3.96467
CRYGD	0.439595	1.8449	2.50347	0.0155995	0.350022	-3.10049
MAGED4B	-0.439589	2.69356	-1.1859	0.24125	0.750403	-5.20745
XLOC_l2_010489	-0.439576	2.29297	-2.18021	0.0339627	0.429377	-3.73488
ARAP3	0.439452	10.6864	3.71988	0.000503986	0.100017	-0.18476
lnc-TMEM35-1	-0.439291	1.80166	-2.02829	0.0478601	0.478863	-4.00853
LOC101929633	-0.439272	3.04917	-2.19716	0.0326574	0.424617	-3.70335
KIAA1683	0.439199	3.43771	2.4031	0.0199978	0.369208	-3.30478
HLTF	-0.439022	6.08221	-2.98938	0.0043227	0.228807	-2.02607
lnc-LRRC61-2	0.438808	4.56313	1.67011	0.10113	0.596096	-4.58679
P2RY13	0.438778	8.62177	3.36088	0.00149279	0.156154	-1.11964
ABHD17C	-0.438775	3.55221	-1.75305	0.0857057	0.567241	-4.46153
FAM3D	0.438597	2.87195	1.49121	0.142171	0.652644	-4.83846
TMEM253	0.43843	2.27016	2.14608	0.0367313	0.44201	-3.79778
XLOC_l2_000123	-0.438429	12.9505	-2.05766	0.0448412	0.471012	-3.95689
PLEKHO2	0.438425	10.328	3.87883	0.000306587	0.0815368	0.245253
MGARP	-0.438366	2.90975	-1.77786	0.0814912	0.557855	-4.42303
ZNF717	0.43833	1.91098	2.40418	0.0199449	0.369208	-3.30261
SAT1	0.438307	6.39328	2.65562	0.0105852	0.303488	-2.77884
SLC4A7	-0.438268	6.32226	-3.13748	0.0028518	0.192041	-1.67282
lnc-OLFML3-1	0.438191	1.67648	3.3246	0.00166089	0.162462	-1.21108
TRIM67	-0.437959	1.83565	-1.73101	0.0895998	0.574965	-4.49533
FRRS1	0.437886	2.63149	1.58222	0.119889	0.626673	-4.71363
MMP1	0.437854	3.03762	1.52624	0.133234	0.641498	-4.7912
DCAF4L1	0.437847	1.65972	2.85542	0.00623692	0.262207	-2.33566
LOC101059976	-0.437807	1.7508	-2.79589	0.0073182	0.273873	-2.47008
SPAG6	0.437715	1.50445	2.01847	0.0489074	0.483037	-4.02564
lnc-GPR123-2	0.43759	5.29883	1.61905	0.111711	0.612379	-4.66122
LPPR2	0.43754	6.84483	3.18912	0.00246059	0.181567	-1.54707
MBD6	0.437531	5.64726	2.82345	0.00679775	0.270113	-2.40811
LOC101928346	-0.437408	6.26414	-3.54655	0.00085704	0.121257	-0.642779
lnc-NENF-1	0.437272	2.59675	2.28922	0.0263133	0.403056	-3.52868
lnc-C15orf2-5	0.437211	2.21384	2.31002	0.0250418	0.396104	-3.48842
IL27	0.437193	5.42679	1.89371	0.0640407	0.520857	-4.23707
lnc-SBDS-10	0.437172	5.21163	1.69586	0.096114	0.586943	-4.54847
DCBLD1	-0.437087	1.89751	-2.49061	0.0161094	0.350211	-3.12702
ASMTL-AS1	0.437005	4.28508	1.89943	0.063269	0.517857	-4.22764
LOC100131829	0.436987	8.86483	3.42504	0.00123438	0.147757	-0.956539
lnc-NDE1-2	0.436911	3.72731	1.98498	0.0526317	0.493068	-4.08352
LOC101929734	-0.436819	3.40861	-1.88779	0.0648479	0.521972	-4.24682
LOC100133331	0.436761	7.58476	3.24369	0.00210242	0.173563	-1.41276
CASK	-0.43665	2.24641	-2.099	0.0408735	0.457161	-3.88319
ABL1	-0.436604	2.29759	-2.41767	0.0192967	0.365008	-3.27552
ANXA3	0.436576	8.34529	1.79902	0.0780366	0.55114	-4.38984
PAPPA	-0.436389	2.72432	-1.8585	0.0689738	0.530232	-4.29467
lnc-VSIG2-1	-0.436362	3.00627	-2.31133	0.0249637	0.395514	-3.48589
ZNF501	-0.436301	2.74863	-1.91163	0.0616471	0.51217	-4.2074
FBXO25	-0.4363	6.63378	-2.66095	0.0104399	0.302193	-2.76732
lnc-ZDHHC9-1	0.435981	3.23306	1.7443	0.087235	0.56958	-4.475
XLOC_l2_013459	0.435959	2.80695	1.85007	0.0702013	0.533001	-4.30832
ARL5B	-0.435873	3.49172	-2.36432	0.0219766	0.379979	-3.38198
ZNF57	-0.435727	3.48829	-1.64523	0.106179	0.603395	-4.62332
ITIH6	0.43556	3.44184	1.77624	0.081761	0.558189	-4.42556
RPL21	-0.435281	14.0318	-3.14043	0.00282798	0.191448	-1.66568
NACAP1	-0.435165	8.7304	-1.41622	0.162895	0.677876	-4.93629
LOC102723839	-0.435156	1.68358	-1.49752	0.140527	0.651263	-4.83002
F5	0.435142	5.83665	2.85566	0.00623288	0.262207	-2.33512
RPL5	-0.435134	14.08	-2.52177	0.0148991	0.347036	-3.06254
PSPHP1	0.435014	6.5151	0.574451	0.568231	0.905566	-5.70314
LOC100131654	-0.43497	1.95626	-2.17987	0.0339895	0.429556	-3.73552
OSTC	-0.434923	8.87056	-3.64432	0.000636164	0.11251	-0.385867
HOOK1	-0.434906	3.25715	-1.38825	0.1712	0.68866	-4.97159
lnc-SMC1A-2	-0.43488	4.24824	-1.77447	0.0820568	0.558665	-4.42832
lnc-ZNF286A-4	0.434786	2.2717	1.88307	0.0654987	0.523132	-4.25458
PEX3	-0.434781	3.9212	-2.00173	0.050739	0.488121	-4.05467
FIG4	0.434534	4.1076	2.17143	0.0346572	0.433733	-3.75115
SNORD15B	-0.434483	5.45498	-1.69672	0.0959504	0.586652	-4.54718
lnc-ZNF345-1	-0.434477	3.55199	-1.79649	0.0784425	0.551798	-4.39382
C20orf144	-0.434377	3.33386	-2.44861	0.017881	0.36104	-3.21294
KRTAP19-8	0.434286	3.58245	1.85095	0.0700724	0.533001	-4.3069
lnc-CLCNKB-2	-0.434163	3.07987	-1.40961	0.164827	0.680086	-4.94468
CR2	-0.434133	2.57475	-2.09108	0.0416092	0.458852	-3.8974
UAP1	-0.43413	5.11993	-2.00883	0.0499552	0.485898	-4.04238
lnc-SIX3-3	0.434102	3.59541	2.21525	0.0313135	0.421016	-3.66948
RHOB	0.434097	7.64225	5.21407	3.51338e-06	0.00999332	4.13285
CEBPA	0.433774	9.14109	4.90688	1.01926e-05	0.0168561	3.20554
WNT2	-0.43377	1.94811	-0.996262	0.323907	0.796891	-5.39669
C10orf2	-0.433726	4.19695	-1.96663	0.0547729	0.499267	-4.11487
CCR2	0.433654	5.85912	3.34128	0.00158148	0.15966	-1.16911
GSDMB	-0.433643	9.26058	-1.54362	0.128969	0.635657	-4.76739
lnc-TM2D2-3	0.433571	3.38179	2.53853	0.0142828	0.340462	-3.02762
SCO2	0.433366	9.31471	2.50776	0.0154325	0.35	-3.0916
OR2A2	0.433216	3.52726	1.70452	0.094475	0.583196	-4.53548
lnc-GNA13-1	-0.433183	2.09623	-2.24111	0.0294772	0.413865	-3.62068
lnc-FAM18A-1	-0.433165	4.14109	-2.78167	0.00760094	0.276437	-2.5019
NDUFA5	-0.433155	8.53872	-2.69199	0.00962925	0.29368	-2.69988
KBTBD6	-0.433114	6.59555	-3.18186	0.00251238	0.18338	-1.56483
PRAM1	0.43306	11.7181	3.72512	0.000495865	0.100017	-0.170723
LOC102723382	-0.433035	2.3835	-1.55915	0.12525	0.631317	-4.7459
C9orf72	0.433018	6.50736	4.23204	9.84681e-05	0.052082	1.23101
LINC01221	0.432999	2.62201	1.66176	0.102802	0.598834	-4.5991
XLOC_l2_013416	-0.432996	1.51727	-2.95807	0.00471325	0.235008	-2.09927
RPS27L	-0.432947	9.88194	-1.9838	0.0527665	0.493068	-4.08554
CYP4F3	0.43289	7.63958	2.75513	0.00815589	0.281277	-2.56098
TMEM91	0.432586	8.20341	3.63039	0.000663926	0.113193	-0.42272
ANKRD2	0.432574	2.33509	2.37913	0.021201	0.377777	-3.35261
PHOSPHO2	-0.432536	6.67875	-2.76057	0.00803906	0.279748	-2.54889
LIM2	-0.432246	4.73239	-1.81254	0.0758933	0.546225	-4.36844
lnc-BACH1-1	0.432231	3.41992	1.71449	0.0926151	0.581049	-4.52043
CNR1	-0.432207	2.33079	-1.64961	0.105275	0.60216	-4.61692
lnc-SNAP47-1	-0.432202	2.11717	-2.22363	0.0307075	0.4178	-3.65371
LOC729860	-0.432135	4.53707	-2.16079	0.0355143	0.438366	-3.77076
TNFSF13B	0.432118	10.5452	2.60324	0.0121153	0.318751	-2.89117
KIAA1598	0.432012	3.76637	1.79212	0.0791486	0.552468	-4.40069
lnc-TNFRSF13B-4	0.431918	3.27414	2.00877	0.0499623	0.485898	-4.0425
TMEM120B	0.431891	3.2903	1.78697	0.0799893	0.555036	-4.40879
SELP	0.431492	5.16507	2.64776	0.0108029	0.307227	-2.79579
TSPAN16	0.431484	7.95512	2.12601	0.0384497	0.447344	-3.83438
LOC345051	0.431316	3.78423	2.25956	0.0282262	0.407427	-3.58558
lnc-COPS8-1	-0.431295	1.66861	-1.63607	0.108087	0.606405	-4.63663
LOC101927709	0.431253	1.84528	2.91666	0.00528068	0.243873	-2.19533
NHSL1	0.431083	1.79158	3.63192	0.000660811	0.113193	-0.418663
PYDC1	0.431048	6.7375	3.42404	0.00123808	0.147757	-0.95911
DNAJB9	-0.430939	8.63619	-3.67342	0.000581733	0.108618	-0.308669
PKLR	-0.430851	2.51034	-1.44112	0.155767	0.669485	-4.90431
lnc-VWDE-3	0.430789	1.59626	2.41326	0.0195068	0.367076	-3.2844
ALDH1A1	0.430781	4.27115	2.70361	0.00934097	0.290517	-2.67449
KIAA1324L	-0.430683	3.92739	-1.48185	0.14464	0.656325	-4.85093
LHFPL3-AS2	-0.430681	2.78299	-1.61314	0.112991	0.614869	-4.6697
C21orf62-AS1	-0.430629	4.00899	-2.47796	0.0166254	0.350824	-3.15301
lnc-FOXO6-1	0.430587	1.82727	2.46201	0.0172975	0.356937	-3.18564
LENG8-AS1	0.43049	4.31826	2.26515	0.0278568	0.407427	-3.57491
lnc-APBA2-2	-0.430438	2.54193	-2.58785	0.0126015	0.326817	-2.92384
lnc-NDUFS6-1	0.4304	3.51896	1.695	0.0962779	0.587221	-4.54976
LINC00641	-0.430235	2.94873	-1.70736	0.093942	0.582826	-4.5312
AHDC1	0.430215	7.23792	0.998949	0.322617	0.796541	-5.39423
TMIGD2	-0.430156	8.98111	-3.40605	0.00130608	0.150106	-1.00502
TCF19	-0.430139	2.84876	-2.14556	0.0367749	0.442052	-3.79873
USF1	0.430076	3.70604	2.15941	0.0356269	0.439065	-3.7733
LOC100129617	0.429991	4.12795	2.73291	0.00864883	0.284709	-2.61012
XLOC_l2_007033	-0.429951	2.6396	-1.93528	0.0586058	0.507109	-4.16789
SMIM1	0.429901	8.36334	1.37506	0.175226	0.692618	-4.988
VPS37A	0.429875	2.78886	1.91343	0.0614119	0.51217	-4.20442
HCK	0.429863	9.49536	2.43062	0.0186926	0.362589	-3.24941
lnc-OIT3-2	0.429636	5.76809	3.59239	0.000745629	0.114668	-0.522797
LOC102724847	0.429574	1.63308	0.956534	0.343392	0.807535	-5.43235
RTN2	0.429466	5.24652	2.5203	0.0149543	0.347185	-3.0656
LOC100128361	-0.429439	2.34612	-1.88707	0.0649476	0.521972	-4.24801
lnc-MPZ-1	0.429384	1.47034	2.89694	0.00557252	0.251957	-2.24073
lnc-SLC25A30-2	-0.42934	1.62483	-1.81736	0.0751402	0.544293	-4.36077
lnc-PAM-4	-0.429316	2.12285	-1.32976	0.189616	0.70892	-5.0433
RPL27A	-0.429262	2.07775	-2.22951	0.0302886	0.416508	-3.64262
lnc-ZNF768-1	0.429235	2.13909	2.0547	0.0451381	0.471796	-3.96213
lnc-FAM71B-1	-0.429192	1.70396	-2.72825	0.00875557	0.284709	-2.62038
ANPEP	0.429175	8.5221	2.83888	0.00652149	0.267396	-2.37321
DNAJC25	-0.429164	2.95336	-2.16094	0.0355023	0.438366	-3.77049
lnc-CDIPT-1	0.429086	5.32115	3.23307	0.00216805	0.175512	-1.43902
DKFZP434A062	0.428982	1.81353	2.42692	0.0188633	0.362666	-3.25687
AATBC	0.428937	6.14222	2.74243	0.00843435	0.282297	-2.5891
LOC100506797	-0.428899	1.58505	-2.39788	0.0202545	0.37022	-3.31523
SCIMP	0.428767	6.82806	3.02223	0.00394545	0.221373	-1.94868
PRAMENP	-0.428587	1.58715	-1.11271	0.271139	0.770567	-5.28418
NFAM1	0.428583	11.6519	3.46823	0.00108502	0.138028	-0.845728
GPR114	-0.428548	2.29454	-1.87182	0.067071	0.52747	-4.27299
NUDT14	0.428527	3.22405	1.49191	0.141989	0.652452	-4.83754
CROCCP2	-0.428498	9.42977	-2.81703	0.00691586	0.271651	-2.42258
UBE2D3	0.428378	4.48075	2.93038	0.00508601	0.241993	-2.16361
lnc-ANTXRL-2	0.428257	2.54878	1.7704	0.0827409	0.561113	-4.43467
CHCHD6	-0.428179	3.16677	-1.93814	0.0582469	0.506134	-4.16308
TMBIM4	-0.428123	8.97946	-2.22223	0.0308086	0.418113	-3.65636
lnc-SYNPO2-1	0.428036	2.12917	2.00315	0.0505823	0.487654	-4.05223
TRMT61B	-0.427842	3.04859	-1.69664	0.095965	0.586652	-4.5473
GAS1	-0.427711	2.68593	-1.62227	0.111017	0.611619	-4.65658
TNFRSF6B	-0.427681	2.95944	-1.55939	0.125196	0.631317	-4.74558
PLEKHA1	-0.427567	8.29377	-3.02101	0.00395886	0.221373	-1.95156
TMEM75	0.427443	2.7231	2.1337	0.0377833	0.445216	-3.82039
FOXD2-AS1	-0.427347	2.26079	-2.21322	0.0314623	0.421797	-3.67331
BFSP1	-0.4273	6.11751	-2.02616	0.048085	0.480145	-4.01223
ZNF121	-0.427293	3.32152	-1.8519	0.0699335	0.532731	-4.30536
CEBPE	0.427251	8.67227	2.77973	0.00764029	0.276437	-2.50623
SRRM2	0.427178	6.43232	2.50015	0.0157297	0.350162	-3.10734
SEMA4B	0.42715	4.05457	1.96836	0.0545688	0.498845	-4.11194
SRPK3	-0.427108	3.24613	-1.54546	0.128524	0.635634	-4.76485
lnc-OBFC2A-1	0.427078	8.46611	3.08627	0.00329691	0.205563	-1.79622
lnc-N4BP2-1	-0.426941	6.50386	-2.67351	0.0101046	0.299223	-2.7401
RRM2B	0.426736	5.19056	4.37258	6.19946e-05	0.0408837	1.63343
lnc-P2RX2-1	-0.42664	2.03892	-2.35181	0.0226511	0.38406	-3.40667
DSG2	0.426504	1.5553	3.15034	0.00274923	0.18871	-1.64162
XLOC_l2_004840	-0.426442	8.96872	-2.21937	0.0310148	0.41911	-3.66175
HTR1B	0.42644	4.73032	0.915156	0.364491	0.816005	-5.46801
OR10A2	0.426397	2.11956	2.43337	0.0185662	0.362	-3.24384
LOC101927768	-0.426364	3.63304	-2.4227	0.0190601	0.364103	-3.26539
SLX4IP	0.426351	2.9128	1.62553	0.11032	0.610469	-4.65189
HPS4	-0.426135	2.53857	-2.18452	0.0336268	0.428348	-3.72689
LRRC25	0.426	9.95529	4.1195	0.000142025	0.0599053	0.912732
MGC57346	-0.425855	2.23502	-2.72906	0.00873697	0.284709	-2.6186
FAM66A	-0.425745	2.93437	-2.01235	0.049571	0.485035	-4.03629
OGFR	0.425632	8.4278	2.83395	0.00660859	0.268015	-2.38437
ZNF347	-0.425624	4.84302	-2.57588	0.0129921	0.329885	-2.94916
MGC32805	-0.425502	1.64025	-2.68155	0.00989526	0.297983	-2.72263
IL6	-0.425422	1.47382	-1.89366	0.0640469	0.520857	-4.23715
lnc-CCR8-1	-0.425406	2.697	-1.66122	0.102911	0.598834	-4.5999
ERO1LB	-0.425317	2.05711	-1.79394	0.0788545	0.552155	-4.39784
CD226	-0.425314	5.68129	-3.08801	0.00328077	0.204924	-1.79205
AGBL2	-0.425314	4.2859	-2.01332	0.0494646	0.484754	-4.03459
SIRPB1	0.425301	8.00875	3.91414	0.000274201	0.0769083	0.341974
lnc-NSMCE1-1	-0.425201	3.52401	-1.69748	0.0958058	0.586401	-4.54605
XLOC_l2_007835	0.425171	7.99377	2.89651	0.00557906	0.251957	-2.24172
LOC101928067	0.425156	2.21813	1.97444	0.0538523	0.496347	-4.10156
RFPL2	-0.42515	3.46393	-1.5323	0.131734	0.63991	-4.78293
IL36RN	0.425138	1.74172	2.0395	0.046688	0.475001	-3.9889
ADCY2	-0.425078	3.09524	-1.16231	0.250612	0.755119	-5.23269
lnc-MED10-5	0.425041	2.68758	1.53226	0.131745	0.63991	-4.78299
lnc-PRR15L-2	-0.424894	3.0457	-1.80706	0.0767561	0.548039	-4.37713
IL17RA	0.42482	10.7313	4.06601	0.000168797	0.0617069	0.762782
ZNF566	-0.424769	3.54492	-2.00431	0.0504535	0.486993	-4.05022
lnc-C1orf124-1	0.424754	1.52616	2.35316	0.0225777	0.38406	-3.40402
COX7B	-0.424655	9.89443	-1.79489	0.0787009	0.552059	-4.39634
RPL9	-0.424581	13.8725	-2.13262	0.0378764	0.445407	-3.82236
IDO1	0.424469	6.89031	1.24238	0.219874	0.735961	-5.14509
HOXA7	-0.424134	2.59628	-1.83414	0.0725714	0.539109	-4.33396
FAM201A	0.424111	3.48589	1.86051	0.0686838	0.530189	-4.2914
REM2	0.42392	9.1604	3.12809	0.00292892	0.194233	-1.69554
TRIP6	0.423609	6.08431	2.64451	0.0108941	0.308599	-2.8028
lnc-ERGIC2-4	0.423595	4.59427	1.89014	0.0645263	0.521087	-4.24295
PRAMEF5	-0.423365	3.49976	-1.60762	0.114198	0.617552	-4.67759
OSM	0.423282	1.89261	1.85695	0.0691978	0.530922	-4.29718
PYHIN1	-0.423192	7.09576	-3.79777	0.0003955	0.0905339	0.0248148
lnc-HIST1H2AI-2	-0.423136	4.37741	-2.43263	0.0186001	0.362	-3.24534
TASP1	-0.423087	5.68779	-2.91819	0.00525851	0.243497	-2.19178
lnc-CCL18-1	-0.422985	2.5778	-1.58085	0.120201	0.627152	-4.71556
ZNF304	-0.422899	4.68369	-2.03279	0.0473862	0.476455	-4.00065
FBXO43	-0.422686	2.18032	-2.22161	0.0308528	0.418261	-3.65752
SLC13A3	0.422655	1.83555	2.34847	0.0228348	0.384966	-3.41326
XLOC_l2_010118	0.422652	2.76921	2.22241	0.0307954	0.418098	-3.65602
MSRB1	0.422611	12.0072	3.17447	0.00256608	0.184127	-1.58286
CSF2RA	0.422502	7.21792	3.67015	0.000587626	0.10864	-0.31737
lnc-C5orf27-2	0.422394	3.7762	1.19256	0.238656	0.748264	-5.20024
LOC101928000	-0.422229	6.77816	-2.92978	0.00509428	0.241993	-2.16498
SNORD97	0.422128	5.18244	2.28991	0.0262706	0.403056	-3.52736
TMEM51	0.422071	5.01871	1.26624	0.211278	0.726626	-5.11794
CD160	-0.421992	3.70036	-2.10944	0.0399211	0.452802	-3.86438
MYLK-AS1	-0.42189	2.0403	-1.99536	0.0514517	0.48995	-4.06566
FAM71F2	0.421715	3.70248	1.76854	0.0830549	0.56123	-4.43756
TNFSF10	0.421649	11.2241	2.26886	0.0276135	0.407427	-3.5678
XKR3	0.421503	2.90782	1.06783	0.290713	0.778728	-5.32895
SNORD1A	-0.421494	2.41781	-1.55501	0.126234	0.633115	-4.75165
CRYZ	-0.421484	5.58767	-2.2035	0.0321811	0.422975	-3.69151
LCE6A	0.421334	2.67608	1.94133	0.0578499	0.506134	-4.15773
lnc-LGALS14-1	0.421326	2.22556	1.75154	0.0859678	0.56758	-4.46386
COMMD9	0.421299	3.31635	1.85704	0.0691843	0.530922	-4.29703
LOC100507250	-0.421236	4.59717	-1.80324	0.0773618	0.549202	-4.38317
MRVI1	0.421111	9.84485	2.63876	0.0110571	0.309471	-2.81516
lnc-CAP2-1	0.421021	3.77478	0.919564	0.362204	0.814767	-5.46428
lnc-TSHZ2-4	-0.420966	2.14008	-2.63064	0.0112914	0.311418	-2.83262
MZT1	-0.420954	5.98012	-3.03668	0.00378948	0.215938	-1.91447
lnc-TMEM132B-2	0.420736	2.07027	1.92166	0.0603413	0.510574	-4.1907
EXOC3L1	0.420595	5.25242	1.47791	0.145688	0.658116	-4.85616
PIANP	0.420482	2.13908	2.25843	0.0283017	0.407427	-3.58775
SAMD12	-0.420314	4.62907	-1.52032	0.134712	0.643521	-4.79926
LOC101559451	0.42028	4.55985	2.68946	0.00969295	0.295028	-2.70539
ABHD15	-0.420221	5.42717	-2.36819	0.0217715	0.379384	-3.37432
CTGF	-0.42017	1.8371	-1.77855	0.081377	0.557855	-4.42196
LRP10	0.419844	7.33872	2.13426	0.0377344	0.445216	-3.81935
BTNL8	0.419727	5.19389	3.43924	0.00118325	0.144622	-0.920203
TMEM220	-0.419635	1.94135	-1.64308	0.106623	0.603946	-4.62644
lnc-SHANK2-5	-0.419598	2.60967	-2.23318	0.0300304	0.415052	-3.6357
lnc-SLC17A9-1	0.419529	3.45355	1.70502	0.0943796	0.583119	-4.53471
lnc-SERPINC1-3	0.419491	3.49023	1.36707	0.177702	0.695577	-4.99788
lnc-FRG1B-1	0.419458	2.97749	1.95102	0.0566546	0.505079	-4.14138
LINC01359	0.419416	3.08648	1.98996	0.0520626	0.492357	-4.07496
ENTPD5	0.419381	3.72811	1.73259	0.0893161	0.574525	-4.49293
RNF217	0.419289	3.27289	1.85073	0.0701037	0.533001	-4.30724
LINC01032	0.4189	3.38947	2.23922	0.029608	0.414133	-3.62426
ANKRD18B	-0.418823	2.28092	-1.99651	0.0513226	0.4898	-4.06368
GBP1P1	0.418655	1.63732	1.70606	0.0941859	0.583119	-4.53316
IGANRP	0.418599	6.7088	2.87867	0.00585637	0.257273	-2.28263
NUCB2	-0.418519	8.44094	-3.0732	0.00342052	0.207734	-1.8275
BEND7	0.418358	2.92663	1.50153	0.139491	0.648774	-4.82465
RASGEF1C	0.417975	2.05729	1.95987	0.0555813	0.501291	-4.12638
lnc-MIER3-1	0.417937	1.71781	2.01763	0.0489986	0.483037	-4.02711
CUZD1	-0.417923	4.91411	-2.19064	0.0331544	0.426275	-3.71551
TBXAS1	0.417825	9.00535	3.18497	0.00249002	0.182776	-1.55721
TRIQK	0.417729	3.45599	2.37828	0.0212448	0.377976	-3.3543
PRNP	-0.417707	9.73557	-2.92426	0.00517201	0.243056	-2.17778
LOC102724598	-0.417579	1.86924	-2.39373	0.0204605	0.371443	-3.32352
lnc-SERAC1-5	0.41752	2.55896	1.99654	0.0513194	0.4898	-4.06363
TIGD7	-0.417472	3.94897	-2.13028	0.0380786	0.446918	-3.82662
SIRT4	-0.417248	4.24846	-3.8303	0.00035718	0.0855483	0.113004
ZNF91	-0.417183	5.36099	-2.5548	0.013707	0.339364	-2.99356
lnc-MYOM1-3	0.417018	1.60625	2.44581	0.0180053	0.361749	-3.21863
LOC102724626	-0.416946	1.99814	-1.98373	0.0527752	0.493068	-4.08567
COQ3	-0.416908	3.45885	-2.32375	0.0242327	0.390507	-3.46169
HSPA6	0.416792	7.04816	2.42064	0.0191567	0.364454	-3.26954
ZKSCAN7	-0.416638	3.11395	-2.15052	0.0363602	0.441632	-3.78964
lnc-C1QTNF1-1	0.416513	4.49672	2.00219	0.0506887	0.488042	-4.05388
RWDD3	-0.416446	7.12445	-2.6844	0.00982195	0.296614	-2.71642
KDM6B	0.416422	6.13712	2.40101	0.0201005	0.369208	-3.30897
STXBP5-AS1	0.416399	2.64541	1.84717	0.0706278	0.533519	-4.313
MGAT4C	0.416317	2.21359	1.73591	0.0887222	0.573296	-4.48786
GK5	-0.416303	3.67237	-2.22486	0.0306199	0.417727	-3.65141
FLJ16171	-0.416294	2.63627	-1.97837	0.0533943	0.494884	-4.09484
BRI3BP	0.416256	5.72891	2.17166	0.0346387	0.433659	-3.75072
lnc-FTH1-1	0.416219	2.0241	1.46361	0.149541	0.663607	-4.875
LECT2	0.416182	1.61822	2.48633	0.0162823	0.350824	-3.13582
OR5B17	0.416158	1.66409	1.34867	0.183505	0.703259	-5.02043
ATG2A	0.416012	10.9725	4.74519	1.77251e-05	0.024623	2.7236
LINC00710	0.415988	2.02985	2.16485	0.0351853	0.436517	-3.76329
STK26	-0.415959	10.1029	-3.62617	0.000672543	0.113193	-0.433844
ANK3	0.415887	3.32294	1.72987	0.0898051	0.575528	-4.49707
LINC01270	0.415874	5.99513	1.93718	0.0583672	0.506327	-4.1647
CLCNKB	-0.415817	2.59722	-1.46672	0.148697	0.662617	-4.87092
TFAP2E	-0.41566	3.25696	-2.22418	0.0306686	0.4178	-3.65269
STX11	0.415566	7.17634	2.29143	0.0261759	0.402856	-3.52443
AKAP5	-0.415464	2.70783	-1.5691	0.122914	0.629868	-4.73203
C3orf22	0.415459	3.56909	2.78486	0.00753674	0.276437	-2.49478
lnc-DNASE1L3-1	0.415362	1.58432	1.1841	0.241959	0.750403	-5.2094
RAB20	0.415117	3.33457	1.18941	0.23988	0.748893	-5.20365
PERP	-0.415047	6.27173	-2.7272	0.00878	0.284709	-2.62271
DTX3L	0.415036	8.15099	2.99107	0.00430241	0.228807	-2.02208
LOC100505887	-0.414985	1.72367	-2.50845	0.0154059	0.35	-3.09017
LOC101060038	-0.414977	5.69555	-1.8209	0.0745924	0.543234	-4.35514
lnc-ATG7-1	0.414912	2.4808	1.61904	0.111713	0.612379	-4.66124
TLX2	-0.414789	2.60783	-2.27133	0.0274531	0.407232	-3.56308
LOC101928714	-0.414768	2.50054	-2.00535	0.0503381	0.486965	-4.04841
TSHZ2	0.414666	4.2011	1.52248	0.134171	0.642474	-4.79633
WTIP	-0.414558	3.0646	-2.39741	0.0202778	0.370256	-3.31617
MPZL1	0.414544	7.45863	2.78974	0.00743927	0.27632	-2.48386
TET1	-0.414505	2.55108	-1.82668	0.0737045	0.541349	-4.34591
NPEPL1	0.414376	8.87588	2.54578	0.0140235	0.340462	-3.01245
lnc-ZNF503-AS2-1	0.414351	2.18743	1.91726	0.0609112	0.51204	-4.19804
LOXL1	0.414325	3.39163	2.33654	0.0234999	0.387668	-3.43668
OR2W1	-0.414304	1.7745	-1.22475	0.226392	0.740515	-5.16485
lnc-PREPL-1	-0.414251	2.18694	-1.71765	0.0920318	0.580173	-4.51565
SLC38A1	-0.414245	10.2062	-2.8262	0.00674771	0.269668	-2.40189
DBI	-0.414128	11.1702	-2.66197	0.0104121	0.30199	-2.7651
COX7C	-0.414047	12.3937	-2.01267	0.0495361	0.485012	-4.03573
CDC45	-0.414011	5.64083	-2.19275	0.032993	0.425005	-3.71158
LOC101927534	0.413993	2.94182	1.88795	0.0648272	0.521972	-4.24657
lnc-BHLHE41-2	-0.41392	1.9213	-2.50461	0.0155551	0.35	-3.09813
C10orf11	0.41392	4.50961	1.45444	0.152057	0.667521	-4.88701
lnc-DYNC1I1-1	0.413909	1.80895	2.42348	0.0190237	0.363808	-3.26383
lnc-XXbac-B461K10.4.1-2	-0.413808	2.76574	-2.08811	0.0418877	0.459772	-3.90272
DPY19L3	0.413472	3.17954	2.03593	0.0470582	0.476418	-3.99515
CDKN2A-AS1	0.413424	3.9191	2.12176	0.0388227	0.449266	-3.84209
lnc-RADIL-3	0.413396	1.64616	0.940953	0.351241	0.811704	-5.44596
CDK1	-0.413312	3.38753	-1.73868	0.0882296	0.572295	-4.48363
EIF4A2	-0.413163	11.6079	-2.65473	0.0106096	0.30376	-2.78076
LOC100128437	0.413159	2.32019	2.1241	0.0386165	0.448298	-3.83784
VASP	0.413046	12.0647	3.48349	0.00103649	0.133787	-0.806385
lnc-SLC48A1-1	0.413	3.42815	1.6507	0.105051	0.601931	-4.61532
FPR2	0.412782	10.2937	3.26017	0.00200436	0.1723	-1.37193
HIST1H2AA	0.412604	2.80315	1.99132	0.0519081	0.491849	-4.07262
XLOC_l2_013056	0.412497	5.44171	1.59301	0.117443	0.623169	-4.69838
PLBD1-AS1	0.412421	2.85233	2.35167	0.022659	0.38406	-3.40695
EP400NL	-0.412406	3.60716	-2.10023	0.04076	0.456808	-3.88097
lnc-CD53-1	-0.412247	4.23184	-1.81387	0.0756843	0.545716	-4.36632
ZNF503-AS2	0.412221	3.4368	1.86127	0.0685746	0.530133	-4.29017
MIR600HG	-0.412212	3.03254	-1.54416	0.12884	0.635638	-4.76665
C1QA	0.412194	3.48741	1.07554	0.28728	0.777035	-5.32138
METTL10	-0.412168	2.52396	-2.58104	0.0128226	0.329396	-2.93827
LOC100288884	0.412113	4.21268	2.08452	0.042227	0.460585	-3.90914
GZMB	-0.412053	12.4871	-2.50137	0.0156815	0.350162	-3.10481
SNRPG	-0.412006	10.9501	-2.10992	0.0398776	0.452757	-3.86351
LOC102723335	-0.411998	2.53564	-1.86349	0.0682553	0.529477	-4.28656
TAS2R19	-0.411976	3.8122	-1.82666	0.0737073	0.541349	-4.34594
PCDHGA12	0.411952	2.23136	1.6529	0.1046	0.60068	-4.6121
XLOC_l2_000001	0.411764	7.05882	3.03891	0.00376588	0.215817	-1.90917
TMEM33	-0.411589	3.12327	-1.83494	0.0724514	0.539093	-4.33269
STX18-AS1	-0.41156	2.98413	-1.70809	0.0938051	0.582679	-4.5301
lnc-CTTN-1	0.411499	3.23861	1.8958	0.0637571	0.519892	-4.23362
lnc-COMMD2-1	0.41144	2.17762	1.82749	0.073581	0.541349	-4.34462
PTCD2	-0.411429	2.09255	-2.12039	0.0389429	0.450066	-3.84456
ASGR2	0.411268	8.66843	3.57994	0.000774438	0.117486	-0.555471
ZNF415	-0.411241	3.14825	-1.4797	0.14521	0.65734	-4.85378
ABCA3	-0.411218	3.95387	-1.22888	0.224852	0.73888	-5.16024
EXOC3L4	0.411183	1.78378	2.41208	0.0195633	0.367234	-3.28677
lnc-PDZD7-4	0.411059	1.52315	1.0417	0.302549	0.784669	-5.3542
SMPDL3B	0.411014	2.67767	1.93729	0.0583534	0.506327	-4.16451
ZBED2	-0.410968	2.2273	-1.53886	0.130127	0.637663	-4.77394
WNT16	0.410874	2.71369	1.58078	0.120218	0.627152	-4.71566
GDPD1	-0.410841	2.31514	-1.86681	0.0677806	0.528147	-4.28115
LINC00086	-0.410768	3.10233	-2.05236	0.0453733	0.471942	-3.96625
XLOC_l2_015830	0.410716	2.61227	2.43621	0.0184368	0.361749	-3.23809
EMR3	0.41063	9.23898	2.99627	0.00424085	0.228802	-2.00987
CANT1	0.410503	4.50225	2.03758	0.0468865	0.475839	-3.99226
CD274	0.41049	3.68914	1.33572	0.187672	0.707043	-5.03612
NPHS2	0.410406	2.58049	1.28501	0.204695	0.720496	-5.09624
CLEC1A	0.410369	5.51591	2.62368	0.0114955	0.313119	-2.84752
TGFB3	-0.41027	2.90136	-1.57457	0.121647	0.628499	-4.72438
AGAP1-IT1	0.410227	3.23828	1.37036	0.176678	0.694146	-4.99381
lnc-ASMT-1	-0.410193	4.5993	-0.820505	0.415812	0.842331	-5.54384
lnc-KIAA0020-1	0.410125	2.08738	1.91765	0.0608605	0.51204	-4.19739
MFI2-AS1	0.410084	6.23948	1.87201	0.0670444	0.52747	-4.27268
LOC101929128	0.409843	7.80263	2.17478	0.0343905	0.432109	-3.74494
ZNF606	-0.409766	3.6543	-1.66204	0.102746	0.598834	-4.59869
CSF2	0.409656	1.4634	2.56497	0.0133578	0.33611	-2.97218
lnc-SMARCAL1-1	-0.409398	1.87426	-1.47418	0.146685	0.659951	-4.86109
TSNARE1	-0.409384	2.28149	-2.15852	0.0356998	0.439496	-3.77494
XBP1	-0.409164	11.8862	-3.49421	0.00100365	0.132871	-0.778689
CAPS2	-0.409091	3.78699	-1.68876	0.0974764	0.589359	-4.55909
C8orf37	-0.409021	5.11089	-3.86635	0.000318902	0.0815368	0.211146
lnc-DENND1A-2	-0.408764	1.77291	-1.62986	0.109399	0.608379	-4.64564
LINC00938	-0.40876	5.65668	-2.72993	0.00871707	0.284709	-2.6167
GPBAR1	0.408719	8.78778	3.36512	0.00147426	0.155622	-1.10893
DDO	0.408617	2.79408	1.86766	0.0676601	0.528147	-4.27977
TPSAB1	0.408437	1.66902	1.41507	0.163228	0.678406	-4.93774
lnc-CD83-2	0.408413	7.87923	1.10822	0.273057	0.771713	-5.28875
CFAP58	0.408298	3.22362	1.63004	0.10936	0.608259	-4.64537
EIF2AK3	-0.408289	4.80765	-1.6275	0.109901	0.609648	-4.64905
RAB3D	0.408281	6.54439	3.201	0.00237805	0.179941	-1.51795
RPS7P5	-0.408231	10.4352	-1.89971	0.0632303	0.517663	-4.22716
MPL	-0.408093	1.52475	-1.46405	0.149423	0.663561	-4.87443
ATG16L2	0.40809	13.2404	2.81082	0.00703191	0.273167	-2.43657
SCGB1C1	0.408056	3.69534	1.33193	0.188906	0.708524	-5.04069
METAP2	-0.408044	3.86525	-1.66598	0.101954	0.596824	-4.59288
GRIFIN	0.407982	2.28869	1.85886	0.0689209	0.530232	-4.29407
lnc-MED10-4	0.407964	1.3701	1.85972	0.0687973	0.530232	-4.29268
DPYD	0.407815	4.53607	3.17174	0.00258624	0.184503	-1.58954
ACTA1	-0.407633	1.69913	-2.39596	0.0203496	0.370804	-3.31906
lnc-CDH1-1	-0.407613	2.44398	-1.58525	0.119198	0.625747	-4.70936
WNT6	0.407587	4.67285	2.65133	0.0107035	0.305442	-2.7881
POLR2K	-0.407576	5.94529	-2.36219	0.02209	0.379979	-3.38619
ST6GALNAC2	0.407491	8.02368	2.55992	0.0135302	0.337566	-2.9828
LOC102723466	0.407465	3.29742	1.75728	0.0849757	0.565777	-4.45501
ZNF83	-0.407462	6.40166	-1.98637	0.0524717	0.493068	-4.08113
TRAPPC6B	-0.407362	1.83058	-2.44413	0.0180803	0.361749	-3.22205
SMTNL1	0.407306	2.41053	1.54415	0.128842	0.635638	-4.76666
TFB2M	-0.407275	6.98569	-3.31062	0.00173028	0.165806	-1.24613
XLOC_l2_014645	-0.407201	7.80225	-3.49084	0.00101387	0.132871	-0.787409
MXRA8	0.407092	1.84235	2.1649	0.035181	0.436517	-3.76319
Q7Z2X8	0.40695	5.66779	3.31498	0.00170833	0.165379	-1.2352
MAPK6	-0.406868	1.96549	-2.37185	0.0215793	0.378652	-3.36707
RPS6KA5	0.406577	5.3801	3.8607	0.000324625	0.0815368	0.195743
CCDC151	0.406566	3.66766	1.85306	0.0697642	0.532142	-4.30349
lnc-NDFIP2-12	0.406445	3.3161	1.76881	0.083009	0.561175	-4.43714
lnc-CCNE2-1	-0.406438	2.02635	-2.1442	0.0368893	0.442101	-3.80122
lnc-TM4SF4-2	0.406421	6.03885	2.12511	0.0385284	0.447808	-3.83601
ZCCHC4	-0.406393	4.91206	-1.92543	0.0598575	0.509859	-4.18441
F2R	-0.40637	4.3673	-2.63825	0.0110717	0.309471	-2.81626
lnc-TPTE-4	0.406351	1.94144	1.46431	0.149352	0.663561	-4.87409
FLJ31104	-0.40619	2.85306	-1.74418	0.0872566	0.569612	-4.47519
SVIP	-0.406177	3.81431	-3.0471	0.0036806	0.215191	-1.88973
PHGDH	-0.406158	3.35546	-1.29072	0.202721	0.719387	-5.08958
HTATSF1P2	0.406109	4.49822	2.5446	0.0140654	0.340462	-3.01492
TCEAL2	0.406058	3.52864	1.67167	0.10082	0.595285	-4.58448
MSI1	0.406048	5.12596	3.47905	0.00105041	0.13448	-0.817858
lnc-FOXO6-3	0.405782	2.63148	1.83674	0.0721793	0.538377	-4.32978
PRTN3	0.405738	3.72473	2.07677	0.042967	0.462268	-3.92297
ELL	0.405732	4.86884	2.82717	0.0067301	0.269668	-2.3997
lnc-RP3-368B9.1.1-1	0.405686	2.83533	1.08147	0.284661	0.775616	-5.31553
UGDH	-0.405649	5.30391	-2.52221	0.0148828	0.347036	-3.06164
ZNF492	-0.405648	2.78083	-1.5984	0.116238	0.62086	-4.69074
RASGRP4	0.405587	9.03381	3.16144	0.00266347	0.186177	-1.61462
CRP	-0.405532	1.63292	-2.81417	0.00696898	0.272245	-2.42901
LOC101929531	-0.40543	7.60858	-2.09334	0.0413976	0.458011	-3.89334
MCTP1	0.405352	6.38109	3.80553	0.000386019	0.0894454	0.0458087
GLCE	-0.405239	3.47692	-1.4536	0.152288	0.66783	-4.8881
SSR4P1	-0.405219	3.94369	-1.76722	0.0832776	0.561541	-4.43961
C8B	0.405081	1.30557	2.69379	0.00958411	0.293656	-2.69596
LOC100240735	-0.404995	5.20675	-1.87387	0.0667814	0.526889	-4.26963
TMEM25	-0.40497	2.4078	-1.73859	0.0882444	0.572295	-4.48375
lnc-AC233263.1-1	-0.404767	1.90781	-2.48392	0.0163802	0.350824	-3.14077
RAD9B	0.40476	1.89707	2.07979	0.0426778	0.462094	-3.91759
FBXO22	-0.404725	1.93613	-2.27917	0.0269482	0.40532	-3.54803
lnc-KLHL36-1	0.404695	3.70474	2.22929	0.0303048	0.416508	-3.64305
KIF21A	-0.404672	2.66238	-1.95311	0.0563989	0.505059	-4.13783
ZNF77	-0.404548	2.14359	-1.92955	0.0593307	0.509311	-4.1775
lnc-TRIML2-1	0.40454	2.74768	1.48311	0.144305	0.656134	-4.84926
MORC1	-0.404355	2.25257	-1.84732	0.0706062	0.533519	-4.31276
HS2ST1	-0.404284	4.85966	-2.57763	0.0129342	0.329474	-2.94546
ZNF135	-0.404258	3.34785	-1.17972	0.243677	0.75077	-5.21411
lnc-ATG16L2-3	0.404203	3.99438	2.67447	0.0100794	0.299223	-2.73802
CYP1B1	0.404192	7.29728	2.6744	0.0100812	0.299223	-2.73816
LOC399715	0.404142	6.93476	2.18336	0.033717	0.42845	-3.72904
SNORA30	0.404138	2.15584	2.15667	0.0358517	0.440008	-3.77835
XLOC_l2_015849	-0.404101	6.49141	-1.81257	0.0758881	0.546225	-4.36839
LINC00917	0.404092	2.32668	1.63692	0.10791	0.6061	-4.6354
RAP2A	-0.403865	6.08215	-2.48329	0.016406	0.350824	-3.14206
ETV6	0.403599	6.61181	3.54722	0.000855292	0.121257	-0.641021
FASLG	-0.403498	7.88069	-2.37429	0.0214517	0.378416	-3.36222
FLJ31713	0.403495	3.845	1.82199	0.074424	0.54277	-4.3534
lnc-OLFM1-1	-0.403495	3.01803	-2.32774	0.0240022	0.390507	-3.45391
lnc-TRUB2-2	0.403491	1.95849	1.80626	0.0768823	0.548168	-4.37839
lnc-AC092031.1-1	0.403358	1.9328	2.75801	0.00809395	0.280343	-2.55459
THAP7-AS1	-0.40332	2.46701	-1.86853	0.067537	0.528147	-4.27836
KIF19	-0.403277	6.29857	-2.2171	0.0311789	0.419857	-3.66601
PPAP2C	0.403264	4.26966	1.71692	0.0921661	0.580598	-4.51675
RGCC	-0.40306	9.06695	-3.24408	0.00210006	0.173563	-1.4118
RAB40B	-0.403034	4.52123	-1.8675	0.0676833	0.528147	-4.28004
lnc-C7orf11-2	0.403011	6.86019	2.04123	0.0465093	0.475001	-3.98586
lnc-CSRP1-1	-0.40295	1.6993	-2.33739	0.0234523	0.387668	-3.43502
PIK3IP1-AS1	-0.40291	3.2113	-1.71204	0.093069	0.581049	-4.52413
PTPN4	-0.402787	7.58676	-2.99411	0.00426632	0.228802	-2.01495
SGMS1-AS1	0.402764	5.25248	3.16824	0.00261223	0.185522	-1.59806
DENND2D	-0.402435	11.8363	-2.86171	0.00613176	0.260968	-2.32134
CDCA4	-0.402124	2.79097	-1.87669	0.066387	0.526585	-4.26504
LILRA3	0.402117	6.86384	1.13706	0.260918	0.763419	-5.25917
LOC102724791	0.402042	4.35989	3.23349	0.00216542	0.175512	-1.43798
lnc-C7orf49-1	-0.402004	3.32332	-2.03472	0.0471843	0.476418	-3.99727
PSMA8	-0.401948	3.60055	-1.81022	0.0762575	0.54713	-4.37212
NT5M	0.401898	9.19938	1.67534	0.100094	0.593825	-4.57904
SLC25A4	-0.401891	5.62381	-2.15157	0.0362726	0.441632	-3.78771
TDRD3	-0.401825	2.70648	-1.54617	0.128353	0.635437	-4.76388
SMC4	-0.401754	6.85799	-3.739	0.000474977	0.0976063	-0.13353
LYAR	-0.401749	8.56088	-3.57696	0.000781481	0.117489	-0.563273
WNK2	0.401571	2.22093	1.74758	0.0866589	0.568059	-4.46996
BZRAP1	-0.401531	7.53662	-2.59231	0.0124588	0.32508	-2.91438
NDST1	0.401409	9.43319	2.4824	0.0164424	0.350824	-3.14389
FSTL4	-0.401357	1.84277	-2.30032	0.0256276	0.399113	-3.50723
KIF4A	-0.401306	1.83996	-1.9428	0.0576668	0.505704	-4.15525
UHRF1	-0.401299	3.73557	-1.46455	0.149286	0.663561	-4.87377
PLEKHO1	0.401223	7.19473	3.19999	0.00238492	0.179941	-1.52042
GSDMD	0.401208	7.07428	2.54559	0.0140302	0.340462	-3.01285
SLC4A3	-0.40105	2.7361	-1.40404	0.166471	0.682734	-4.95173
KRTAP1-5	0.401045	1.81447	1.93231	0.0589809	0.508527	-4.17288
MT1L	0.400971	9.60507	2.1298	0.0381198	0.446949	-3.82748
WDR20	0.400939	2.10171	1.81665	0.0752505	0.54437	-4.3619
lnc-MIB2-1	0.400898	2.80724	2.1196	0.0390128	0.450193	-3.846
NT5DC4	0.400678	1.96878	2.31706	0.0246242	0.393419	-3.47474
lnc-ERMP1-1	-0.400676	2.84412	-1.77884	0.0813289	0.557855	-4.42151
FAM214B	0.400419	7.75625	3.02966	0.00386445	0.21858	-1.93109
lnc-CTNNA2-1	0.400411	9.21644	1.5733	0.12194	0.628782	-4.72616
lnc-KANK4-1	0.400314	6.00395	2.57785	0.0129272	0.329474	-2.94501
lnc-HDDC2-3	0.400231	3.1507	2.20159	0.0323238	0.423324	-3.69508
lnc-C12orf42-3	0.400227	3.98123	1.65111	0.104967	0.601754	-4.61473
RANBP6	-0.400209	3.57916	-1.56975	0.122763	0.629868	-4.73112
MYO6	-0.400135	3.15017	-1.65285	0.104611	0.60068	-4.61218
lnc-AKTIP-2	0.400133	3.64107	1.17885	0.244021	0.750981	-5.21504
TOMM5	-0.400024	8.93891	-2.44645	0.0179768	0.361749	-3.21733
POU5F1	0.399725	3.34861	1.69327	0.096609	0.587862	-4.55235
lnc-CIB4-1	0.399652	1.61538	1.81966	0.0747839	0.543438	-4.35711
ATHL1	0.399646	4.8662	1.85582	0.0693612	0.531051	-4.299
lnc-SPACA3-1	0.399598	3.18183	1.18937	0.239898	0.748893	-5.20371
ACSL1	0.399483	10.6703	2.14621	0.0367205	0.44201	-3.79754
IMMP1L	-0.399454	6.02323	-3.6246	0.000675788	0.113193	-0.437995
PACSIN1	-0.399449	7.67028	-2.30381	0.0254153	0.398127	-3.50046
LOC100506882	-0.399433	2.88099	-1.99787	0.0511707	0.489696	-4.06135
TOMM7	-0.39922	11.7453	-1.80579	0.0769571	0.548235	-4.37914
OR9Q1	0.399152	1.98255	2.00434	0.0504499	0.486993	-4.05016
CCL19	0.399077	2.65221	1.43184	0.158394	0.673795	-4.91629
XLOC_l2_014294	0.398975	4.4451	2.7517	0.0082303	0.282284	-2.56859
TBCA	-0.398962	11.0397	-2.43526	0.0184801	0.361749	-3.24002
PTGDS	-0.398891	10.6464	-1.70051	0.0952308	0.58484	-4.5415
LOC101927248	0.398878	2.53103	1.95528	0.0561351	0.503877	-4.13415
LOC100507156	0.398821	7.71783	1.61503	0.112581	0.61427	-4.667
CD200	-0.398714	3.2572	-1.39452	0.16931	0.685631	-4.96373
SORT1	0.398682	8.37313	3.29627	0.00180438	0.165884	-1.28203
HS3ST1	-0.398668	5.78527	-1.9751	0.0537759	0.49617	-4.10044
CCDC117	-0.398531	7.76627	-3.25663	0.00202507	0.173024	-1.38072
CXorf67	-0.398352	3.29634	-1.57389	0.121803	0.628729	-4.72533
lnc-TMEM18-12	-0.398269	3.94918	-1.18949	0.239848	0.748893	-5.20357
SSH2	0.39819	10.4139	3.12257	0.00297515	0.194584	-1.70887
SGSM3	-0.398134	2.34329	-1.8238	0.0741452	0.542217	-4.3505
SNORD101	0.398093	2.48248	1.59524	0.116944	0.622239	-4.69523
TRAPPC2B	-0.397983	6.09292	-3.04021	0.00375217	0.215817	-1.90607
LOC101929580	0.397959	3.58538	1.78472	0.0803582	0.555624	-4.41231
BEST1	0.397933	6.61292	2.9205	0.00522548	0.243497	-2.18646
ASPSCR1	0.397901	5.26463	1.02582	0.309899	0.789013	-5.36925
lnc-PHYHIP-2	0.397858	7.17728	0.955154	0.344083	0.808467	-5.43356
STH	0.397801	1.54339	1.01756	0.313771	0.791222	-5.377
LOC100506974	-0.397756	5.49977	-1.72588	0.0905287	0.576217	-4.50316
ARID3A	0.397705	9.62942	4.35946	6.47471e-05	0.0408837	1.59563
SPACA5	0.397661	1.97968	2.1193	0.0390398	0.450193	-3.84655
TRPM4	-0.397612	2.40884	-1.46549	0.14903	0.662975	-4.87253
BCL7A	-0.397571	6.15899	-2.08491	0.0421901	0.460585	-3.90845
FAM58A	0.397553	8.42411	2.42979	0.0187305	0.362589	-3.25107
NANOG	-0.39754	3.138	-2.11703	0.0392408	0.450817	-3.85065
PCGF6	-0.397535	5.02552	-2.13359	0.0377926	0.445216	-3.82059
LILRB2	0.397352	12.4049	2.84258	0.00645676	0.265369	-2.36482
TFAP2C	0.397296	2.26297	1.98472	0.0526612	0.493068	-4.08396
LOC102725157	0.397287	6.74116	2.51766	0.0150538	0.347609	-3.07108
lnc-SMYD1-1	0.397243	2.60404	1.79971	0.0779257	0.550987	-4.38875
EIF4E	-0.397242	5.45951	-3.25857	0.00201368	0.172675	-1.3759
DNAJC24	-0.397232	5.37834	-2.40523	0.0198941	0.369208	-3.30052
lnc-IKZF1-2	-0.397169	1.58498	-1.21407	0.230408	0.743388	-5.17669
LOC100288842	-0.397102	1.92045	-2.01211	0.0495967	0.485035	-4.0367
FAM84B	-0.396949	4.58521	-1.90589	0.0624055	0.514725	-4.21694
lnc-SLC17A6-1	0.396941	1.63243	2.50024	0.0157261	0.350162	-3.10715
PGC	0.396917	2.03043	1.30983	0.196224	0.71353	-5.06708
LOC100506411	-0.396777	3.78308	-1.46512	0.14913	0.663144	-4.87302
lnc-FAM49B-1	0.396705	7.68034	2.90653	0.00542876	0.248669	-2.21868
lnc-JMJD7-PLA2G4B-2	-0.396681	4.04659	-2.06155	0.0444538	0.469823	-3.95
ZNFX1	0.396374	5.32113	2.4025	0.020027	0.369208	-3.30597
CCAR1	-0.396356	7.89492	-2.61521	0.0117486	0.316621	-2.86563
lnc-STK39-1	-0.396335	1.68647	-3.31474	0.00170955	0.165379	-1.23581
MEST	-0.396203	4.20226	-2.87171	0.00596791	0.259075	-2.29853
PTTG1IP	0.396096	8.48395	3.32479	0.00165996	0.162462	-1.2106
RC3H1	0.396054	8.6919	3.28046	0.00188955	0.168909	-1.32149
lnc-THOC2-1	0.396006	3.18574	1.874	0.0667638	0.526889	-4.26943
SLCO5A1	0.395822	1.92179	1.84413	0.071077	0.534743	-4.3179
RPL39	-0.395668	12.5997	-2.21292	0.0314843	0.421797	-3.67387
LINC01215	-0.39561	6.10374	-2.34525	0.0230125	0.385323	-3.41958
DEFB103B	-0.395519	2.00841	-1.3671	0.177691	0.695577	-4.99784
FAIM	-0.395493	6.87115	-2.9019	0.00549778	0.250568	-2.22934
BHLHE40-AS1	0.39545	2.84419	1.41684	0.162715	0.677818	-4.9355
LOC283516	0.395401	1.55615	1.88277	0.0655402	0.523132	-4.25507
GPR27	0.39531	1.75182	1.57556	0.121418	0.628437	-4.72299
GRAMD1A	0.395108	4.10212	1.98435	0.0527037	0.493068	-4.0846
lnc-RP11-148O21.2.1-1	0.395049	2.19866	1.4361	0.157185	0.671943	-4.9108
RBM23	0.395006	2.20971	1.75159	0.085959	0.56758	-4.46378
RWDD2A	-0.394818	4.88696	-1.7983	0.0781517	0.551212	-4.39097
GPR173	0.394698	2.61224	1.68975	0.0972862	0.589359	-4.55762
CASC22	0.394614	2.80146	1.77255	0.0823796	0.559875	-4.43132
XLOC_l2_009510	0.394592	3.12554	1.16567	0.249263	0.754743	-5.22912
TCL6	-0.394412	1.72503	-1.91583	0.0610983	0.51217	-4.20043
ACCS	0.394288	7.44739	1.48438	0.143969	0.65552	-4.84757
lnc-TARDBP-1	-0.394232	1.8615	-2.14278	0.0370091	0.442511	-3.80381
lnc-SORCS3-5	0.394214	1.67495	1.3144	0.194693	0.712189	-5.06166
CIB2	-0.39412	5.60144	-2.60613	0.0120256	0.318363	-2.885
TAB3	0.394019	3.9752	2.80246	0.00719096	0.273832	-2.45536
ZNF280B	-0.393995	3.08746	-2.10409	0.0404068	0.455909	-3.87403
lnc-ANKRD33B-1	0.393922	1.73383	2.70462	0.00931619	0.290517	-2.67227
lnc-INTS8-1	0.393908	2.21797	1.37974	0.173788	0.691407	-4.98219
SNX20	0.393883	6.10962	2.9665	0.00460497	0.233613	-2.07961
LOC730098	0.393809	3.77798	2.34142	0.0232258	0.386664	-3.42711
BACH1-IT2	0.39377	2.06138	2.03784	0.0468592	0.475701	-3.9918
JAM2	-0.393676	2.15086	-1.87229	0.067004	0.52747	-4.27221
ASPH	0.393635	7.15212	2.66864	0.0102334	0.299912	-2.75066
lnc-ZNF841-1	-0.393634	5.8039	-2.25959	0.0282245	0.407427	-3.58554
LOC100287015	-0.393494	2.58685	-1.55525	0.126176	0.632988	-4.75131
LEF1	-0.393442	11.4353	-2.14961	0.0364355	0.441632	-3.7913
HMGCS2	0.393442	1.56152	2.8545	0.00625243	0.262247	-2.33775
NEK6	0.393329	5.99318	2.84267	0.00645525	0.265369	-2.36462
PUS7	-0.393302	6.03246	-1.93275	0.0589259	0.508388	-4.17215
RAPGEFL1	0.393279	2.50216	2.1191	0.0390576	0.450193	-3.84691
LOC728147	-0.393231	3.71513	-1.94094	0.0578981	0.506134	-4.15838
XLOC_l2_011426	0.39323	3.04536	1.43846	0.156517	0.670872	-4.90775
SNX33	0.393135	2.48604	1.77021	0.0827724	0.561113	-4.43496
lnc-ZNF438-3	0.393121	2.53183	1.69502	0.0962743	0.587221	-4.54973
LOC644852	0.3931	2.17889	2.07349	0.0432839	0.463381	-3.92881
LOC101927322	-0.393043	3.52745	-1.86181	0.0684963	0.530133	-4.28929
lnc-MYOC-2	-0.392983	1.81897	-2.98793	0.00434007	0.228807	-2.02946
UNKL	0.392978	3.23171	1.74342	0.0873905	0.570122	-4.47636
lnc-RP11-723O4.6.1-1	0.392943	3.60153	1.51761	0.135393	0.644016	-4.80294
lnc-SUSD2-1	-0.392936	3.84693	-2.8675	0.00603648	0.259951	-2.30815
METAP1D	-0.392903	4.07035	-2.04496	0.0461257	0.473155	-3.97929
CD38	-0.392862	6.82214	-1.56316	0.124305	0.631317	-4.74032
LRIG3	0.392793	1.86064	1.15706	0.252731	0.756971	-5.23824
lnc-CDS1-1	-0.392746	2.03529	-0.875089	0.385698	0.830083	-5.50109
ADAP2	0.392625	9.75082	3.10517	0.00312558	0.197786	-1.75084
lnc-MPZL1-1	0.392609	1.79068	2.20565	0.0320204	0.422581	-3.68748
lnc-GJA10-1	-0.39258	1.75029	-1.80208	0.077546	0.550018	-4.385
LINC00526	-0.392517	4.10003	-2.29417	0.0260057	0.40201	-3.51913
UCA1	0.392511	1.74452	2.00919	0.0499164	0.485898	-4.04177
LOC100130920	0.392474	8.67214	0.822567	0.414649	0.841756	-5.54228
LOC100128276	0.392471	7.9235	1.58409	0.119461	0.626148	-4.71099
NPM1	-0.392333	9.69202	-2.87017	0.00599296	0.259534	-2.30205
SQLE	-0.392305	6.70071	-2.23967	0.0295773	0.414133	-3.62342
XLOC_l2_006025	0.39229	4.65641	1.46982	0.147858	0.661301	-4.86684
lnc-NDUFA4-1	0.392285	5.44271	1.28752	0.203826	0.720184	-5.09332
lnc-RAPH1-1	0.392214	1.59558	2.0954	0.0412067	0.457892	-3.88966
EEF1E1	-0.392198	6.3873	-2.12668	0.0383914	0.447344	-3.83316
SHMT1	-0.392003	2.4097	-1.57498	0.121551	0.628437	-4.7238
ZNF692	-0.391995	2.46378	-1.89091	0.0644212	0.521087	-4.24168
CAMKK2	0.391935	6.95429	2.34114	0.0232413	0.386664	-3.42765
KIAA2022	0.391821	1.94938	2.13278	0.0378619	0.445407	-3.82205
lnc-THBS4-2	-0.391811	2.30621	-1.69263	0.0967318	0.587862	-4.55331
lnc-PANK4-1	0.391773	2.72564	1.43632	0.157121	0.671838	-4.91051
lnc-BMP4-2	-0.391754	2.04269	-1.32556	0.190993	0.709469	-5.04834
NMNAT3	-0.391703	3.9138	-1.72799	0.0901459	0.576023	-4.49995
[truncated: 32,730 more rows]

## Sheet: GO 
ONTOLOGY	ID	Description	GeneRatio	BgRatio	pvalue	p.adjust	FDR(qvalue)	geneID	Count
BP	GO:0050727	regulation of inflammatory response	46184	394/18800	3.44876E-08	2.98663E-05	1.26697E-05	IL1R1/AGER/LRRK2/NLRP3/MMP9/PGLYRP1	6
BP	GO:0002697	regulation of immune effector process	46153	353/18800	9.55264E-07	0.000413629	0.000175467	IL1R1/AGER/NLRP3/KLRK1/PGLYRP1	5
BP	GO:0050900	leukocyte migration	46153	384/18800	1.44636E-06	0.000417515	0.000177115	IL1R1/AGER/KLRK1/MMP9/PLG	5
BP	GO:0001819	positive regulation of cytokine production	46153	475/18800	4.10755E-06	0.000592857	0.000251498	IL1R1/AGER/LRRK2/NLRP3/KLRK1	5
BP	GO:0002706	regulation of lymphocyte mediated immunity	46123	175/18800	2.27506E-06	0.000431886	0.000183212	IL1R1/AGER/NLRP3/KLRK1	4
CC	GO:0061702	inflammasome complex	46033	18/19594	0.0100614	0.0617099	0.0388335	NLRP3	1
CC	GO:0035580	specific granule lumen	46064	62/19594	0.00053196	0.0105493	0.00663859	PGLYRP1/LCN2	2
CC	GO:0009897	external side of plasma membrane	46092	455/19594	0.00178626	0.0234766	0.0147736	IL1R1/KLRK1/PLG	3
CC	GO:0044754	autolysosome	46033	11/19594	0.00615962	0.0557814	0.0351027	LRRK2	1
CC	GO:0034774	secretory granule lumen	46092	322/19594	0.000657839	0.0105493	0.00663859	PLG/PGLYRP1/LCN2	3
MF	GO:0140375	immune receptor activity	46064	148/18410	0.00336657	0.0707368	0.0425485	IL1R1/KLRK1	2
MF	GO:0038187	pattern recognition receptor activity	46033	26/18410	0.01543	0.0790535	0.047551	PGLYRP1	1
MF	GO:0004709	MAP kinase kinase kinase activity	46033	26/18410	0.01543	0.0790535	0.047551	LRRK2	1
MF	GO:0004970	ionotropic glutamate receptor activity	46033	19/18410	0.0112972	0.0707368	0.0425485	GRIN3A	1
MF	GO:0042834	peptidoglycan binding	46064	18/18410	4.94009E-05	0.00587871	0.00353606	NLRP3/PGLYRP1	2

## Sheet: GSEA
ID	Description	setSize	enrichmentScore	NES	pvalue	p.adjust	qvalue	rank	leading_edge	core_enrichment
REACTOME_NEUTROPHIL_DEGRANULATION	REACTOME_NEUTROPHIL_DEGRANULATION	461	0.52339	2.63803	1E-10	2.78E-08	2.31696E-08	3648	tags=39%, list=17%, signal=33%	AZU1/OLFM4/CEACAM6/ELANE/LTF/CTSG/CEACAM8/DEFA4/MPO/BPI/RETN/MMP9/CRISPLD2/ARPC5/TNFAIP6/ITGAX/LCN2/LRG1/CAMP/PTPRJ/PGLYRP1/CEACAM3/HK3/MGAM/GPR84/MMP25/FCAR/CR1/MME/CXCR1/CXCL1/S100P/SERPINA1/CEACAM1/PRG3/SLC11A1/HP/TCN1/NBEAL2/C5AR1/FPR1/RAB24/P2RX1/SIGLEC9/SLPI/PLAUR/CDA/RAB44/PLEKHO2/ANPEP/NFAM1/SIRPB1/COMMD9/HSPA6/FPR2/CANT1/RAB3D/PRTN3/LILRA3/GSDMD/LILRB2/CLEC5A/PRKCD/LILRB3/RNASE2/IGF2R/UN…
KEGG_COMPLEMENT_AND_COAGULATION_CASCADES	KEGG_COMPLEMENT_AND_COAGULATION_CASCADES	69	0.486186	1.91457	0.000286182	0.00832591	0.00693913	2179	tags=33%, list=10%, signal=30%	C4BPA/C1QB/C1R/CR1/SERPINA1/C5AR1/PLAUR/F5/C1QA/C8B/F12/CD46/CPB2/CD59/CFB/C2/C1QC/CD55/KLKB1/MBL2/C3/F8/SERPINC1
REACTOME_INTERFERON_GAMMA_SIGNALING	REACTOME_INTERFERON_GAMMA_SIGNALING	92	0.507546	2.09498	9.02529E-07	6.10305E-05	5.08652E-05	4079	tags=43%, list=19%, signal=35%	FCGR1A/GBP6/IFNGR2/TRIM31/IRF5/SOCS3/TRIM6/STAT1/PRKCD/GBP2/ICAM1/TRIM21/IRF1/PML/TRIM25/GBP4/HLA-DQA2/OASL/OAS1/GBP5/TRIM14/HLA-DRB3/PIAS1/HLA-DRB4/IFI30/TRIM8/IRF9/HLA-B/IRF7/TRIM26/TRIM5/PTPN6/GBP1/TRIM34/MT2A/HLA-DQA1/JAK2/TRIM48/TRIM62/TRIM38
KEGG_TOLL_LIKE_RECEPTOR_SIGNALING_PATHWAY	KEGG_TOLL_LIKE_RECEPTOR_SIGNALING_PATHWAY	96	0.426263	1.76973	0.000748209	0.0163977	0.0136665	5181	tags=46%, list=24%, signal=35%	CD86/IRF5/CXCL9/MAPK3/STAT1/TLR6/CCL3/TLR8/TNF/PIK3CB/MAPK11/TAB2/MAPK13/PIK3CD/MAPK14/IKBKB/IL1B/MYD88/TLR5/TLR2/CD14/IFNAR1/CXCL10/IRF7/PIK3CG/TLR1/TOLLIP/TLR9/CASP8/IFNA14/IRAK1/MAP2K3/CD40/RIPK1/MAP3K8/IFNA21/TLR4/AKT1/MAP2K2/MAP2K4/PIK3R5/TLR7/IFNA4/MAPK12
KEGG_CYTOKINE_CYTOKINE_RECEPTOR_INTERACTION	KEGG_CYTOKINE_CYTOKINE_RECEPTOR_INTERACTION	256	0.327565	1.56078	0.000298484	0.00858398	0.00715422	2743	tags=25%, list=13%, signal=22%	IL1R1/LTBR/IFNGR2/IL1R2/CXCR1/CXCL1/CXCL9/IL6R/CD70/FLT3/CSF2RB/TNFRSF9/IL4R/TNFSF13/PLEKHO2/CCR2/TNFSF13B/IL17RA/OSM/CSF2RA/TNFSF10/CSF2/CCL19/TNFRSF10C/CCR1/CXCL16/INHBA/CSF3R/IL1RAP/CCL3/INHBB/CXCR2/RELT/IL10RB/TNFRSF12A/IL2RA/TNF/TNFRSF19/IFNLR1/KDR/CCL23/EGF/TNFSF14/TNFRSF1A/EDA/ACVRL1/IL17A/IL13RA1/IL1B/CCL16/EPOR/CXCL6/TNFRSF8/TPO/PDGFA/TNFRSF1B/HGF/IFNAR1/NGFR/IL15/CXCL10/IFNW1/CCR8
REACTOME_DNA_REPAIR	REACTOME_DNA_REPAIR	270	-0.351819	-1.62858	3.71589E-05	0.00166021	0.00138368	6481	tags=43%, list=30%, signal=31%	PPIE/UBA52/PRKDC/RAD51/HUS1/XRCC6/COPS7B/OGG1/GTF2H1/REV1/PRPF19/POLD2/RCHY1/COPS8/POLK/RIF1/RUVBL1/FTO/CDK2/CETN2/UBE2V2/RMI2/BRIP1/PCNA/XPA/FANCB/EME1/ACTR8/ERCC5/CCNH/RFC3/PAXIP1/APBB1/TIMELESS/RHNO1/SUMO2/POT1/COPS3/NBN/POLE3/TIPIN/TDP2/RNF4/UNG/PALB2/FANCI/FANCA/POLH/SUMO1/UBB/ALKBH2/POLR2G/BARD1/LIG4/RAD51AP1/NEIL2/RFC5/YY1/FAN1/RFC1/MDC1/RBBP8/USP43/FANCL/TDP1/MSH3/MLH1/CCNA2/ERCC3/RAD18/A…
KEGG_CELL_CYCLE	KEGG_CELL_CYCLE	124	-0.413081	-1.73062	0.000413587	0.0111268	0.00927352	6532	tags=55%, list=30%, signal=38%	ORC4/YWHAG/PRKDC/TFDP2/CDKN1B/SKP1/BUB3/CDC14A/STAG1/SMC1A/CCNE1/CREBBP/HDAC1/WEE1/CDK2/HDAC2/ORC5/CDK4/CUL1/PCNA/RB1/RBL2/ANAPC1/CDC25C/CCNH/YWHAQ/E2F2/CDC25B/MCM6/CDK6/E2F1/ANAPC4/CCNE2/CCND2/CDC26/RAD21/CDKN2C/ANAPC5/DBF4/CCNB2/MCM3/SMAD3/CCNA2/CDC7/MCM7/CDC16/ATM/TTK/ANAPC2/RBX1/ORC6/MAD2L1/ORC3/SMC3/ESPL1/CDC20/BUB1/CDC25A/ANAPC10/TGFB3/CDK1/CDC45/ABL1/BUB1B/CHEK2/CHEK1/E2F5/CCNB3
KEGG_RIBOSOME	KEGG_RIBOSOME	85	-0.638919	-2.50987	1E-10	2.78E-08	2.31696E-08	4143	tags=75%, list=19%, signal=61%	RPL14/RPL38/RPL3/RPS4X/RPL7A/RPL37A/RPS8/RPS2/RPL18A/RPL12/RPL29/FAU/RPL23A/RPL36/RPLP0/RPS11/RPS16/RPL32/RPL11/RPL4/RPL13A/RPS25/RPL22/RPL6/RPS20/RPL35A/RPL10A/MRPL13/RPL37/RPS23/RPL35/RPL15/RPS13/RPL27/RPS10/RPL26L1/RPS27A/RPL41/RPS3/RPL24/RPL30/RPS21/RPL36AL/RPS18/RPS29/RPL26/RPL39/RPL9/RPL27A/RPS27L/RPL5/RPL21/RPL7/RPL23/RPS7/RPS15A/RSL24D1/RPL17/RPL36A/RPL31/RPL22L1/RPL34/RPS24/RPS3A
REACTOME_TRANSLATION	REACTOME_TRANSLATION	271	-0.568305	-2.63322	1E-10	2.78E-08	2.31696E-08	5534	tags=66%, list=26%, signal=49%	RPL8/MRPL24/MRPL10/OXA1L/RPS15/MRPL45/RPS28/MRPS26/MRPS11/MRPL16/EIF3A/MRPS24/RPS6/MRPS36/MRPL14/RPS5/EIF4H/RPS19/MRPL21/RPL13/PPA2/RPS9/RPL10L/SSR4/MRPL2/MRPS5/MRPL34/MRPL35/EIF5/SRPRB/AARS2/TSFM/SPCS2/MRPL46/SSR3/RPL14/MRPL15/RPL38/MRPL49/MRPL42/RARS2/RPL3/MRPL30/EIF2S1/RPS4X/MRPS14/RPL7A/RPL37A/DAP3/SPCS1/MRPS23/MRPL36/MRPL11/GSPT2/MRPS18B/RPS8/MRPS17/RPS2/RPL18A/MRPS35/EIF2B1/YARS2/EEF1A1/RPL…
REACTOME_CELL_CYCLE_MITOTIC	REACTOME_CELL_CYCLE_MITOTIC	484	-0.390171	-1.89964	1E-10	2.78E-08	2.31696E-08	6247	tags=46%, list=29%, signal=34%	AURKA/SKP1/SDCCAG8/PSMD2/BUB3/CDC14A/BANF1/STAG1/SMC1A/MZT2B/CCNE1/ANAPC16/PSMA5/POLD2/PPP2R5C/NUP37/UBE2C/NCAPG/PPP1R12A/PPP2CB/SKA2/POLA1/CENPE/TPR/PHLDA1/HDAC1/PSMB1/GORASP2/TUBB2B/WEE1/CDK2/CETN2/PSMB7/PPP2R5E/DYNC1I1/PPP2CA/TUBG1/ORC5/CDK4/NEK9/CUL1/SET/PCNA/RB1/NUP43/PSMD5/PSMD12/PSMD7/RBL2/ANAPC1/CHMP7/CDC25C/CCNH/TOP2A/NUP153/RFC3/PCNT/CENPM/RAE1/PRKCB/NUP133/CEP152/HAUS3/PLK4/DYNC1I2/NUP…
