# Supplementary material for: Identification of gene expression signatures associated with neuroinflammation in discogenic sciatica using machine learning and experimental validation
Source: Front Genet. 2026 Mar 5;17:1666639. doi: 10.3389/fgene.2026.1666639 (PMC13000421; doi:10.3389/fgene.2026.1666639)
Supplement: Supplementary file 2 [file Table3.xlsx]

## Sheet: the top 2 components
sample	PC1	PC2
GSM4548691	-98.4738	150.124
GSM4548692	-62.7359	-59.2717
GSM4548693	-73.5728	-58.3403
GSM4548694	-69.651	-22.1639
GSM4548695	-111.93	166.967
GSM4548696	-88.1828	93.0727
GSM4548697	-51.6406	-45.8667
GSM4548698	-59.3625	12.4408
GSM4548699	-48.5845	-68.2357
GSM4548700	-44.3179	-67.9548
GSM4548701	-74.6301	23.8923
GSM4548702	-58.7071	-53.3399
GSM4548703	-114.766	210.455
GSM4548704	-44.1646	-116.912
GSM4548705	-37.2925	-115.391
GSM4548706	-45.5688	-65.7456
GSM4548707	-37.3536	-99.2581
GSM4548708	-75.8722	-58.6347
GSM4548709	-67.2659	-24.9017
GSM4548710	-66.7326	-69.3471
GSM4548711	-98.2928	106.299
GSM4548712	-86.591	69.5083
GSM4548713	-68.9176	27.3476
GSM4548714	-73.0303	33.6202
GSM4548715	-62.7696	-10.6283
GSM4548716	-57.0826	-34.1464
GSM4548717	-107.808	159.662
GSM4548718	-48.5332	-43.4136
GSM4548719	-87.1532	51.5457
GSM4548720	-42.6861	-83.9011
GSM4548721	-41.872	-122.005
GSM4548722	-53.2429	-40.5189
GSM4548723	-40.4869	-102.802
GSM4548724	-39.3393	-77.1842
GSM3526790	149.267	-34.9776
GSM3526791	148.672	-16.9279
GSM3526792	147.244	-26.0553
GSM3526793	144.387	-15.3753
GSM3526794	137.427	64.205
GSM3526795	135.119	75.9199
GSM3526796	150.237	-49.5217
GSM3526797	145.874	3.19373
GSM3526782	132.202	54.8521
GSM3526783	142.782	5.01886
GSM3526784	141.21	31.4541
GSM3526785	143.819	-29.0334
GSM3526786	118.007	96.4979
GSM3526787	136.283	56.3923
GSM3526788	144.367	-15.7548
GSM3526789	121.712	135.14

## Sheet: all components
sample	PC1	PC2	PC3	PC4	PC5	PC6	PC7	PC8	PC9	PC10	PC11	PC12	PC13	PC14	PC15	PC16	PC17	PC18	PC19	PC20	PC21	PC22	PC23	PC24	PC25	PC26	PC27	PC28	PC29	PC30	PC31	PC32	PC33	PC34	PC35	PC36	PC37	PC38	PC39	PC40	PC41	PC42	PC43	PC44	PC45	PC46	PC47	PC48	PC49
GSM4548691	-98.4738	150.124	-4.99205	19.3107	-27.4226	41.8572	-33.6493	36.1537	-14.8427	22.6118	-11.9848	80.3692	-42.6191	11.8423	1.06543	21.6946	-36.8916	-17.445	24.8078	8.43462	38.8317	-31.2161	1.01511	3.69842	1.64336	7.84339	-10.2381	-0.335286	-2.94726	-3.2069	1.3331	2.26558	2.59909	0.358074	3.15807	-4.24902	-0.713126	-4.54477	3.35215	0.113812	0.665605	0.0330281	2.58088	0.403604	-1.45955	-2.03638	0.683087	-0.578162	0.883704
GSM4548692	-62.7359	-59.2717	-36.2431	-48.4922	-1.38874	-13.4698	-5.91058	-19.9034	1.52487	10.3945	-3.7826	-6.86984	7.87385	-10.0005	13.1989	-0.233616	-9.20184	2.19565	18.8289	-24.0302	2.36168	-21.5411	8.24717	-23.0684	15.3552	-8.23559	12.0397	-48.3594	-2.9493	-17.9212	-16.4394	-18.0504	2.21586	-60.7193	9.58948	-32.2122	15.0925	-4.2751	-4.24816	-3.20273	1.79616	11.6952	0.434096	3.35701	1.41082	-0.535168	-2.64694	0.646863	-2.24163
GSM4548693	-73.5728	-58.3403	-70.2492	-2.37618	2.74949	-39.1989	-34.8073	-31.5426	2.1866	22.8404	-26.587	24.9911	-14.8141	25.4789	53.714	20.6538	70.1264	51.7394	-3.5665	32.1526	3.09212	-3.22559	-7.77375	11.7505	-5.25556	4.55726	-6.10088	-0.983719	7.61037	7.67054	9.35261	0.867109	1.58616	0.771015	-1.87022	-0.557455	-0.570674	-3.39304	0.582883	-2.63448	1.50324	-1.99556	-1.38425	0.241636	1.26517	-1.87052	0.0932756	-1.61679	-0.661709
GSM4548694	-69.651	-22.1639	-42.073	-10.3698	-2.92146	37.1819	-24.374	-12.8783	29.7882	13.1026	14.8369	-32.8356	13.5743	12.8585	-3.29084	12.6263	9.7895	-15.645	65.9129	-11.1925	-21.5283	-4.32826	-36.3928	26.2748	25.6419	3.17366	-24.5301	25.7319	-21.7581	6.88798	-24.778	-7.29961	-20.2586	7.32395	4.49975	10.0604	17.4622	-1.5703	-6.84193	-9.64188	2.55719	1.26236	-3.94133	-3.86383	3.02686	2.26365	0.174641	0.487773	2.50798
GSM4548695	-111.93	166.967	-2.91223	52.1649	-45.3729	4.0066	32.9848	-38.5567	113.971	-25.0966	35.6599	37.5393	20.8612	6.25577	5.33103	-20.7874	3.76607	9.86238	-15.8498	-10.4856	-0.796532	1.23377	1.45696	-2.25128	-5.84988	4.35954	5.54555	-4.10567	6.53547	-3.17136	-4.18957	-1.26561	1.67481	-2.37545	-2.41883	2.55344	-0.15221	0.136209	-0.698095	-1.10874	1.96944	1.43517	-0.552143	-2.31108	0.181323	0.52376	0.892294	-0.805816	0.474574
GSM4548696	-88.1828	93.0727	-12.2145	32.0389	-25.0604	8.62106	-14.2894	-3.48543	31.805	-16.4003	-48.5672	-69.2042	-0.804514	3.8826	-32.169	55.8254	-7.46981	-1.65148	-7.17505	45.0598	28.3485	11.2365	11.5847	-33.0336	-3.92552	10.6613	6.89246	4.89863	-13.6841	5.59253	6.82675	-0.460509	0.590996	-12.4564	-8.2078	0.921927	-2.52493	-7.39265	0.691366	0.402747	-2.45634	3.72419	-0.82795	-5.5963	-0.838363	-0.349886	0.783145	1.56807	-0.853414
GSM4548697	-51.6406	-45.8667	-26.9791	-36.8341	16.6786	9.74331	13.9985	28.8267	4.12184	3.96515	13.2348	3.73107	-21.4817	8.44213	-2.32351	-6.55049	-2.05931	12.8124	-8.71875	4.16944	-1.5054	7.13026	4.92866	-1.4472	-2.3195	-8.52164	6.01341	2.21778	-4.8179	3.41981	-0.569987	-8.71985	-7.48375	1.89152	-12.7865	2.51857	-0.166104	16.2343	-25.9914	8.52463	-6.49045	25.7879	-8.18312	-37.2126	-54.213	28.9499	-1.72442	0.92631	-0.749769
GSM4548698	-59.3625	12.4408	-17.6931	11.7834	14.0032	11.5772	0.185806	41.2322	0.992305	-12.2328	18.3628	-6.55715	-31.8042	9.0856	-1.7578	6.06804	-5.40185	17.5483	-14.386	8.47809	-7.80089	13.1569	8.55457	2.80621	5.49114	-16.6602	10.1218	5.85749	8.78349	-0.412623	-3.5382	-25.5173	-2.33022	0.679241	-13.4486	-11.3533	16.5546	43.1438	-34.9814	-5.60648	-7.45484	-15.9976	-14.6522	28.0775	32.5549	5.74801	11.2944	4.05052	8.53335
GSM4548699	-48.5845	-68.2357	-39.1911	-31.8041	8.91576	7.78409	42.681	35.9752	9.14115	-10.8983	13.764	6.71443	-15.3036	0.412737	5.68511	-1.49942	7.84645	7.2983	-5.12194	-2.34244	-5.11489	11.0968	5.30035	-9.14743	21.9676	6.0366	-14.3685	16.136	-26.991	-6.56842	23.3748	4.33735	-21.2003	-8.00127	14.0604	-5.78167	-24.015	-22.534	12.7565	43.4162	15.061	15.7015	-8.45013	14.0638	15.7382	0.964417	8.18061	23.9522	2.95123
GSM4548700	-44.3179	-67.9548	-59.1102	20.7117	5.29875	-0.50253	38.0055	42.3896	-2.88177	-19.3313	13.6687	-5.41849	-12.8691	4.95812	0.611714	-2.33382	0.594787	3.85668	-9.49825	-2.06887	7.3591	10.5927	0.494661	4.75794	15.1723	0.636123	-6.38235	17.5501	-0.304144	-6.94577	7.93118	2.58204	-2.97467	-15.4669	2.04128	-1.94995	4.30031	-11.0635	32.0435	-29.3031	-4.39521	-6.34631	-3.36335	18.1341	-11.3438	8.47579	-6.17768	-50.1765	-14.4666
GSM4548701	-74.6301	23.8923	-36.0581	-23.3776	-26.5571	7.04221	26.2944	19.9546	-4.6232	-18.2302	-44.9179	7.58888	-9.84161	-5.02862	-14.9975	8.13362	6.02785	-8.25062	17.2215	-37.5501	-24.595	32.7175	-14.8316	24.1474	-61.185	-26.8372	-16.2355	-14.846	3.59443	27.3858	5.48941	-7.98057	13.474	-14.1795	-9.20763	-3.9125	-17.3138	-8.62755	-0.33315	-4.57574	6.1705	-5.04891	0.705633	-7.39994	5.74577	-4.84525	6.6356	0.288867	-0.386491
GSM4548702	-58.7071	-53.3399	-63.9533	-25.001	-12.2983	0.998101	19.434	12.2134	2.29455	-2.2831	-15.238	7.71771	-3.06556	-2.85818	10.7806	-7.15949	-4.64951	-4.74607	8.69047	-0.978521	-19.1103	-0.743003	0.558011	-27.8356	24.2769	-5.04651	22.4092	-35.659	-38.3744	8.09321	-7.0211	8.39636	48.6928	40.1456	-16.7805	31.2394	11.9183	-0.0340342	9.72755	1.71901	-6.26936	-4.5291	1.427	8.12257	1.24768	-3.19919	-3.11604	1.41754	1.26508
GSM4548703	-114.766	210.455	18.3266	19.9699	-60.6893	-21.1433	56.0643	31.859	-40.1152	88.8048	15.9792	-31.3281	38.226	-16.4366	28.3966	-1.45997	-0.215496	5.43701	-10.3943	5.93353	-3.48593	4.24127	-6.89168	5.11887	1.71967	-2.29387	-1.37556	-0.0192907	0.717052	3.74117	-0.95872	0.981606	-2.23842	0.465931	2.83662	-0.0303934	1.00122	1.3248	-3.21573	0.42459	0.77039	-0.31687	2.05275	0.432471	-1.18944	-1.49118	-0.479163	1.39381	-0.286069
GSM4548704	-44.1646	-116.912	41.7333	43.7962	-18.5113	2.99523	4.48302	-14.8765	-0.379709	0.741165	-1.34617	0.706825	-12.2876	-2.21838	9.60544	-12.2468	-19.7717	4.53426	4.53942	14.6164	-19.1393	-19.5123	9.816	-7.1981	-5.83553	-22.7502	36.5848	10.2089	-9.47645	53.0283	-18.6868	20.7735	-31.4687	16.7691	-1.66511	-41.7715	-1.15566	-8.99309	6.70915	-0.437532	-1.24671	-3.49342	3.29665	5.18661	-8.47413	-12.9276	8.5402	-1.1015	-3.31758
GSM4548705	-37.2925	-115.391	43.4796	45.4653	-18.787	-2.06407	6.16677	-8.5788	-11.6747	2.39055	5.04851	3.42175	4.0396	4.25101	3.07619	3.25496	2.68662	-7.84598	2.8481	-4.96523	7.93278	-6.4852	7.98575	0.806727	-0.970426	-5.3879	4.03827	3.09523	-3.3986	4.10474	-3.55812	15.5809	2.92786	-10.5895	-7.08371	1.29558	-12.3863	8.55648	20.0708	-10.3304	1.55484	-14.2028	-0.384292	-22.4136	29.4925	54.6721	-32.125	13.6263	11.3826
GSM4548706	-45.5688	-65.7456	59.1988	57.7857	-32.7817	-2.31445	-2.9526	-12.6272	-32.0311	-17.1704	2.09941	8.53927	-6.87585	14.2058	-0.16142	6.26922	6.16922	2.57114	-13.628	-3.78705	-2.9707	26.5118	-1.42997	6.86082	-1.77207	-6.91766	-4.76941	29.3038	-11.947	-29.226	-44.6055	32.9152	36.1556	-22.4639	10.0998	0.302537	18.369	0.388368	-10.2316	25.5471	3.23123	-1.1803	-6.72188	-9.02905	-4.55011	-14.1594	9.00798	-4.42473	-1.6969
GSM4548707	-37.3536	-99.2581	64.208	45.356	-9.84826	5.87632	-2.31251	2.16361	-3.94596	0.373255	-10.3132	4.10889	-4.53399	-1.813	1.01274	2.90656	-1.67503	-1.39505	-13.9782	-3.2671	-5.35489	9.11925	-2.52766	4.47191	4.54271	0.828509	-1.74122	-4.34972	10.7055	-2.63982	3.36767	-6.77835	-3.21787	-10.7104	18.6878	28.2806	7.1962	3.6368	22.2155	-41.6413	-2.43821	18.1236	6.6033	21.7776	-21.626	2.92767	29.6346	35.9032	9.16238
GSM4548708	-75.8722	-58.6347	-91.9253	-12.7874	7.19406	-7.62798	-18.5588	-70.7436	-14.6987	16.9626	26.034	-23.361	-12.636	9.72033	11.0527	27.0792	-67.7532	15.6773	-35.6151	-46.0361	19.7899	8.19342	-11.7803	11.3758	-10.036	5.36758	-4.62683	2.87008	3.22063	-0.845862	14.7248	6.91532	-1.26167	17.8982	-1.62728	3.51671	-1.85827	3.06977	4.13944	4.49131	3.95828	-0.862831	-0.94446	1.58241	1.32827	-0.719165	3.36101	-0.0679257	-1.23406
GSM4548709	-67.2659	-24.9017	-46.7299	-24.6569	-7.09844	-4.21136	3.2288	10.7488	-7.9673	5.50211	-15.6615	4.1839	7.57211	6.70217	-9.9459	-6.68345	11.7484	-15.796	22.6577	-22.5951	-17.3861	-5.66391	-14.0905	-19.7586	-18.9599	54.59	62.8916	37.2839	29.2572	-21.2429	11.9354	6.16955	5.33437	2.31313	5.57851	-5.47436	-5.59114	5.98632	-5.52595	-2.70311	2.40191	-2.09898	1.27526	2.34752	-0.763435	-0.70087	0.198474	3.76682	0.243576
GSM4548710	-66.7326	-69.3471	-61.0054	-56.6717	3.13693	-4.63012	11.2745	-44.2268	7.20567	15.1018	-22.5387	27.6283	13.2994	-59.2027	2.95854	-9.83006	-11.5176	-44.6319	7.3187	41.4353	6.27788	37.9128	40.7188	17.6147	15.3237	-12.9462	-7.26121	19.6435	21.2689	-9.69245	-5.1699	1.51554	-3.11845	4.31627	-5.97968	-0.166301	-2.11486	6.713	-4.36025	-4.08015	0.251636	2.77364	2.12452	1.5973	3.15301	-2.44558	-1.37282	0.313586	-2.45912
GSM4548711	-98.2928	106.299	-24.4062	-6.5201	-33.8785	2.18129	-8.65861	-48.5078	-42.0958	-4.00651	30.5636	-9.10094	-59.0398	-32.0827	-68.0286	-27.9619	45.3619	-7.58006	-20.5364	5.99085	-13.8621	-19.2635	-12.7239	0.418051	12.9066	4.51034	-3.47882	-12.5457	0.058727	4.00372	4.7928	-0.261906	-4.67821	-0.303616	2.0097	1.50192	0.016034	-0.297531	5.97468	-0.812542	1.23789	-1.94701	0.992361	-3.9091	1.14286	-1.16674	-0.0942639	-0.356679	-0.942443
GSM4548712	-86.591	69.5083	-34.0193	8.09354	-7.3234	3.09284	-58.8791	8.96614	-16.2333	-14.4231	-32.1428	-21.7007	20.9277	56.951	22.6402	-76.8784	-2.1974	-40.9517	-29.7186	-4.83898	-4.9278	0.930698	23.8611	2.05884	-0.00261036	8.36591	-16.7034	-0.298553	-10.6424	5.24223	8.05702	-3.42566	-8.49824	-2.38936	-0.768766	-2.22161	2.61737	2.32104	0.960451	1.1972	-0.8972	1.54334	-3.44627	-1.51525	1.72429	-0.710254	-0.693817	0.386476	-0.823247
GSM4548713	-68.9176	27.3476	25.1362	-33.6517	-5.28135	9.66345	-8.10595	6.57014	6.29272	-23.4477	-8.51407	-20.6842	17.8467	-7.02919	-2.66007	-5.90232	10.3604	15.9894	30.085	-8.25373	17.8889	-12.8161	-3.76254	6.95685	-2.47287	-17.2833	-13.5876	-12.5278	19.0666	-8.4328	16.5339	44.2991	-6.31378	3.29542	2.62101	-2.25634	-0.375019	42.8049	15.9307	27.3105	-21.841	-2.06889	27.4166	20.3007	-12.7176	3.61177	0.813105	-2.15499	-0.237416
GSM4548714	-73.0303	33.6202	7.78214	-8.27517	-11.6416	2.99587	-18.0618	20.22	-0.693474	-24.1484	-13.9875	-26.6301	-1.82719	0.480699	3.30832	-4.40678	-9.12982	23.2156	3.62217	0.116732	-4.93885	-18.2836	5.61008	5.76184	12.9433	-38.4301	7.89738	-7.68282	46.6736	-33.3986	-23.9547	-13.6168	1.14044	35.4668	28.0232	5.0685	-24.3247	-31.0111	-0.260868	0.432603	2.25797	-4.16107	-15.2398	-7.20368	1.80946	4.0607	-3.46341	0.999569	-2.39343
GSM4548715	-62.7696	-10.6283	40.5974	-80.2068	37.5384	-81.419	-3.4052	22.9093	16.0747	16.397	19.9681	4.12852	-0.261162	21.6362	-27.5771	7.24361	5.66845	-11.1596	-6.63266	0.569371	15.4011	-13.7473	14.004	1.07654	-32.7202	5.22401	-3.41868	-5.40613	-15.919	-19.5771	-42.6153	8.06804	-26.644	7.70144	-28.1517	14.7503	-7.02778	-3.22786	10.4585	-6.72728	5.51354	-6.03426	3.67722	6.58338	4.07564	-4.87109	8.71538	0.518696	-0.403562
GSM4548716	-57.0826	-34.1464	26.8557	-36.887	64.9594	1.90389	-21.0196	23.405	25.6793	8.86703	29.0967	-16.6084	3.91054	-22.2772	-0.346941	-10.4706	-5.15243	-13.9303	-14.6943	24.3137	11.0216	-16.8666	-13.5235	14.9461	-23.2857	19.8389	-6.10619	-3.27423	20.1734	42.1185	-5.21563	14.4071	40.3424	-7.5075	26.8568	2.36418	11.4349	-18.563	-9.25035	8.89926	-0.807588	14.2697	-10.0543	14.056	5.99828	12.1421	-2.84489	-4.55333	5.86496
GSM4548717	-107.808	159.662	21.5994	70.9325	171.066	10.2304	49.8672	-40.8644	-28.5756	-3.77529	-23.0165	6.35142	3.52506	12.3505	-0.160929	-2.41481	0.917648	2.77438	17.2815	-3.86894	-5.70466	-0.366007	1.53886	-7.61787	5.32296	-3.14046	0.614971	-2.28425	-0.824757	-2.39221	-3.11299	1.00089	-1.21733	0.212623	-2.56623	1.36237	-3.93648	-1.21035	-0.532968	-0.581641	1.19642	2.21264	0.0874993	-0.924232	-0.0722454	0.365912	0.768051	-0.623141	1.50788
GSM4548718	-48.5332	-43.4136	-5.95113	-22.4737	39.0895	1.11727	6.67285	36.7548	20.4588	-5.99068	11.4025	-7.99934	-14.4549	-6.53047	6.78148	-3.73025	-6.78965	5.55741	-19.4102	3.82198	2.97218	0.155551	-6.65535	4.62635	11.4727	-1.93463	-1.89367	6.88143	-1.26914	1.78757	8.46664	0.223627	0.96071	-11.7763	17.9649	1.56027	2.824	8.04705	1.96973	-14.5304	1.01948	-32.2403	26.0903	-32.4571	-3.97818	-44.2384	-29.3683	16.3635	10.1375
GSM4548719	-87.1532	51.5457	-24.8637	-17.2002	7.0841	9.7149	-50.9999	13.8175	-50.0301	-51.3832	30.9409	38.2502	84.6294	-32.2033	-11.7025	23.1022	1.62905	25.7701	-13.5644	3.81176	-7.13489	0.449594	-4.60534	-13.1243	-2.59892	-5.35217	5.41528	8.73745	-15.1783	11.7156	3.42169	-8.42157	-9.99943	-2.37729	-4.88667	4.55187	1.41967	-3.66935	0.789803	-5.50169	1.71791	0.858427	-2.5873	-3.23797	-0.230925	-0.912042	-0.135331	0.406649	0.663004
GSM4548720	-42.6861	-83.9011	81.9462	27.6123	-19.0011	-0.41951	3.21084	-0.611066	-4.71518	-1.9165	-15.2415	6.07729	-3.613	-1.38258	-5.64643	6.84895	1.8099	3.02838	-2.91912	-9.31274	-4.19921	3.04833	-0.94852	-3.46746	-9.21841	6.83156	-6.50506	-9.68445	1.51839	-2.22269	4.08162	-7.07592	-15.7602	16.5537	1.65659	10.9027	2.63753	16.7282	-11.3326	-2.46463	16.6748	51.5953	-5.7755	12.8337	10.8033	-22.7709	-45.8649	-12.0256	-3.95358
GSM4548721	-41.872	-122.005	68.2726	34.8756	-7.44655	15.4289	-16.6542	-18.2687	-2.1012	18.1973	12.1148	4.56184	4.61156	5.83739	0.463111	-1.11279	-0.796618	-13.012	3.08714	0.478837	-2.50963	5.22036	-6.98681	-8.14079	6.61875	2.92727	2.12523	-6.33171	4.38381	7.18178	4.21268	-27.9316	-4.10404	-19.9349	-14.9199	29.9769	-36.1772	-16.183	-27.2058	22.2292	-13.2523	-32.0867	15.3351	25.7054	-17.5977	0.125396	-9.39568	-8.65752	-5.44268
GSM4548722	-53.2429	-40.5189	83.6176	4.82388	-7.80672	-29.3664	11.2606	-4.3792	-1.33396	-12.9411	-7.88	2.89164	4.65387	-9.39497	-7.25456	4.1023	3.82613	-2.94118	7.59296	-7.44251	3.19327	9.29354	3.92004	7.70978	-8.32369	17.6214	-21.1072	-6.04598	-6.24794	-21.0631	30.2258	-17.4454	1.14984	31.0685	-7.65395	-36.3096	45.8826	-29.2672	-6.41028	4.53229	-8.43314	-21.1286	-2.12148	6.628	-15.2791	9.70311	-7.92748	7.17603	9.13319
GSM4548723	-40.4869	-102.802	85.4653	-15.4627	-8.83676	5.70334	5.29194	-5.84715	0.725657	5.17772	-1.11475	-1.06754	9.72959	-2.11793	3.69028	-3.96498	-1.39674	-1.25608	5.33996	1.7562	3.9706	-6.809	-2.46426	-7.71116	13.6161	11.8324	-6.66552	-10.9284	2.06224	-2.7823	20.0044	-7.12344	2.28145	5.81794	-2.86892	-0.524742	-16.9238	8.79529	1.17566	-0.890419	2.33419	5.77872	-3.82347	-30.6321	15.4692	-10.711	36.6096	-33.7977	38.2291
GSM4548724	-39.3393	-77.1842	74.2176	8.76852	14.2255	3.861	-7.25787	8.49543	9.0105	7.36549	13.0833	-3.4268	5.13631	-4.97572	1.05201	-0.709219	1.89009	-2.06504	6.87525	1.23813	1.31057	-7.77154	0.234983	0.283418	3.7696	6.22447	-6.99031	-4.64224	-0.0652615	-2.43087	21.7264	-8.3263	13.8622	7.11637	-4.92927	-4.32325	-1.23264	11.1483	1.72875	-3.65603	1.68673	-0.717758	-0.599479	-24.7379	17.9647	-2.73881	20.9674	6.66384	-61.2201
GSM3526790	149.267	-34.9776	-53.4817	43.0138	4.89722	29.3508	1.94994	14.2526	-9.99365	3.73948	24.2326	-5.33846	9.85314	24.6125	-10.0938	4.91999	2.98329	-4.87993	-3.7932	17.4605	-2.46618	7.08856	-3.29141	12.7175	0.929664	3.45405	4.83855	-7.93965	36.8862	0.604896	-16.5963	-30.0162	9.00931	3.92719	-37.0939	-10.5917	15.9013	-7.75233	29.6371	23.2099	9.20384	18.4391	37.1158	-6.2009	5.42314	-3.67552	1.79244	3.46833	4.70052
GSM3526791	148.672	-16.9279	-47.6013	52.3565	11.3896	11.8412	-14.3059	1.62504	6.16659	24.3047	36.1473	-10.119	10.0707	10.2819	-15.8957	18.5566	29.27	-17.3705	12.7752	-14.5682	3.39654	-18.3464	57.4454	21.7705	-21.6014	-33.6777	21.5323	0.629213	-21.8751	-14.6793	32.5105	9.36334	9.15007	3.00267	17.3699	6.1418	0.606841	-9.34259	-14.9801	-5.8934	-1.07637	6.87679	5.34261	1.08938	-0.216713	-7.0974	2.50497	-3.75773	5.71596
GSM3526792	147.244	-26.0553	-45.4386	14.5281	-0.078345	9.84062	21.4831	4.78447	-3.0501	0.364162	-18.6984	18.5939	4.68366	-1.17338	-2.64317	14.9668	7.27012	-12.4284	-26.3087	-4.51378	-1.40203	11.9707	-9.5493	-4.35723	-7.65596	20.972	-2.44208	-22.6339	-3.76441	0.340984	-21.4768	2.07203	-32.334	11.5166	38.9615	5.55912	7.83252	-5.07755	-12.0932	5.54551	-53.6165	2.76334	13.8421	-12.2945	17.9915	6.57184	4.99745	-5.6872	-5.99974
GSM3526793	144.387	-15.3753	-25.584	2.08886	-8.08726	-11.9195	7.63403	-10.9721	-3.7431	11.2101	5.42446	0.268967	-5.78457	-9.79273	1.16669	-22.0592	8.82588	12.4006	18.599	-19.7604	24.2913	-9.84737	13.534	-74.9855	-21.95	-14.5545	-39.5865	37.9409	9.48242	16.5263	-10.868	-22.5039	10.6161	9.20521	13.7366	4.89589	6.62925	6.51172	2.2362	-1.43122	1.39282	-2.79456	5.19806	0.631142	-0.649122	-0.397702	1.60203	0.952451	1.23843
GSM3526794	137.427	64.205	19.0497	-8.77573	13.0969	20.602	-40.5502	2.74142	16.2179	28.3954	7.49495	2.6244	-15.8363	-8.05139	1.66999	5.27262	-30.2247	24.8357	2.54995	18.9682	-86.3131	10.2207	18.2345	-22.7042	-14.8547	13.4011	-23.327	-5.85597	5.88951	-19.4268	7.76563	23.6034	-3.61314	-9.4062	-7.20969	0.325319	-0.741016	-3.00027	10.13	-3.31901	-3.00267	-4.58081	-3.69663	-0.26971	-0.486008	4.00937	-4.77569	-4.80543	1.24029
GSM3526795	135.119	75.9199	24.7573	26.8146	26.774	-18.5924	-45.4105	27.6292	30.8242	15.6551	-37.4151	-1.38884	-9.12072	-52.024	9.28525	13.9157	22.9367	-9.60671	-32.1863	-61.5285	2.01186	-5.2918	-3.15185	6.11865	37.6747	-3.45595	3.19835	17.4647	1.6877	8.61845	-7.51903	7.1875	2.63924	0.470496	-28.811	-8.57027	-5.67101	-4.44799	-0.190634	3.40653	-3.17314	6.15862	0.37272	0.773933	-1.92839	2.75195	1.96117	-1.7648	1.75247
GSM3526796	150.237	-49.5217	-33.1272	37.6935	4.52597	18.8626	8.67088	3.22722	1.54364	10.7235	-1.30051	2.33111	18.4087	-4.48623	-7.62203	9.07567	11.5823	-16.6735	1.26479	-0.156276	13.2622	-4.79505	0.492634	3.35826	-5.68082	12.0409	-1.54021	-25.8591	15.6725	6.8435	-5.1247	-0.806242	-12.5185	-1.48501	0.0910648	4.90824	4.04704	21.5052	24.52	16.3543	7.90745	-25.0257	-61.5807	-2.2344	-16.6229	-15.7674	-3.78493	5.75623	0.416436
GSM3526797	145.874	3.19373	-16.2094	6.39602	2.00058	8.01004	0.268122	5.31211	3.1839	-3.53503	-13.96	4.06167	9.63869	-0.410203	-5.71866	4.83095	4.45282	-6.46439	-13.5176	6.84026	3.68646	11.7785	-11.9522	-4.55504	6.70055	10.6287	-5.04694	-24.1121	-7.91705	-2.41007	-9.18216	12.389	-5.73886	15.3814	26.7516	-12.0392	-6.0288	12.2886	-22.2161	-6.44853	63.8117	-17.5992	24.6802	7.95522	-9.37683	18.855	7.74688	-7.48317	-3.77254
GSM3526782	132.202	54.8521	48.7316	-27.8851	21.7334	16.1382	-35.1968	-11.0987	13.8038	24.6075	0.990322	3.25435	-8.34941	-8.25392	5.37747	-31.9558	-1.59645	-0.258264	0.30437	19.532	24.8957	39.9417	-53.8965	-6.03018	-20.3909	-36.4162	35.6173	4.49319	-27.3554	-22.9819	11.2549	-13.0605	-4.45642	-0.124895	7.45394	-4.05492	2.93265	-0.237844	19.8863	2.76687	-3.16841	3.33864	-5.71904	2.5834	4.13609	3.52783	-3.56998	-4.00758	0.865689
GSM3526783	142.782	5.01886	-15.902	-7.50162	-5.6543	6.80124	10.7745	-8.47687	-9.62771	-10.8621	25.3611	-4.5988	11.9704	17.5758	-0.208763	1.42273	6.13838	-9.16922	1.99686	12.2814	10.3025	4.02509	-18.551	-0.17386	7.05599	12.0179	-21.4552	-3.42017	-8.89798	-10.8043	-8.85123	10.7063	28.0202	11.0736	-14.6878	-43.5746	-48.5041	3.06821	-11.1451	-28.8286	-22.414	11.5453	-7.94221	11.1763	-7.34077	-10.0324	-6.67323	13.0881	2.45288
GSM3526784	141.21	31.4541	4.31568	-10.7976	-9.87072	-90.9729	2.14178	-4.48634	5.80389	13.3038	-20.4986	26.1333	19.2745	45.1271	-59.0574	-0.880405	-27.9973	14.2939	10.6143	5.89777	-12.7313	5.50454	-8.06974	13.5425	38.4411	-14.4372	3.34793	9.79738	8.79074	23.5675	17.0972	-4.33983	12.4194	-9.50636	17.6585	1.04928	1.2232	5.34557	-0.419789	6.04768	-4.8996	2.40403	-4.13964	-0.552495	0.582604	1.31832	-3.26415	-0.318644	-1.10459
GSM3526785	143.819	-29.0334	-30.9616	15.9641	-11.4137	-14.3752	35.9075	-12.2149	-0.477909	-23.6861	-35.0922	-5.61592	5.93224	-25.8884	14.0218	-9.62508	-23.7981	-1.56392	-18.073	27.4375	-16.3703	-75.4562	-24.755	25.1479	-20.7856	-4.98676	-6.4104	21.0114	-20.6932	-21.5057	5.20337	-15.7501	3.20065	-10.2677	-10.0371	10.4273	1.12853	8.09626	-5.80766	5.47635	1.34751	0.470519	2.11739	3.37026	-0.590891	2.61283	2.47016	0.0370958	0.0163988
GSM3526786	118.007	96.4979	100.87	-145.557	-13.4375	67.517	32.0627	-35.3578	-9.02867	-6.54329	-9.55299	1.46511	0.643668	34.9698	12.8602	28.1063	16.0728	-0.465044	-24.5482	-10.8987	-4.45064	-10.9529	24.0283	9.89257	9.23867	-0.242576	10.5803	16.5924	-0.393402	14.5695	-4.54954	-11.0546	6.35355	-2.21237	4.3056	2.45424	7.5781	0.440533	9.88195	-2.69754	1.28966	-6.03365	-1.36694	5.95159	-1.49603	2.21566	-4.86447	-2.18356	-4.00137
GSM3526787	136.283	56.3923	13.1175	8.82901	-11.2563	-2.02381	-5.49729	-0.87742	-11.784	-15.8506	-4.43298	-16.1119	-12.974	-28.1586	2.19091	-37.7475	-15.7834	60.4456	35.411	-5.00968	25.9665	18.7434	37.0761	37.6418	-2.56352	45.086	12.6447	-4.54881	-20.3076	10.0392	-15.9506	-12.8053	1.79331	-3.58818	1.53976	9.46863	-8.84523	-1.37202	1.82373	-1.03902	-0.920091	-1.18778	2.3682	-1.02054	1.74094	-0.873715	-0.0559237	1.11022	-0.471929
GSM3526788	144.367	-15.7548	-8.89336	-20.5065	-12.7457	22.6721	23.1477	1.93554	-12.085	-8.76925	-1.71821	-0.257072	2.34499	9.90136	-0.90917	-24.7905	-4.25507	14.188	7.25996	2.28592	27.3388	-0.142064	-16.1078	-11.1987	9.16554	-10.0874	0.65716	-6.92712	24.7404	1.85192	15.835	45.2908	-19.3377	-13.1728	-35.9959	21.7295	21.1865	-31.655	-31.4187	-15.803	5.24011	0.775247	-7.54227	-4.12891	11.8146	-5.51067	3.1746	6.54436	-1.78649
GSM3526789	121.712	135.14	24.4909	2.89808	-13.8595	-70.961	-4.28789	-4.78115	-20.0875	-58.177	39.9946	-12.0118	-33.0395	-4.02946	59.1749	26.5192	-4.02642	-46.8489	26.3497	6.37023	-9.10483	11.9568	-3.92724	-5.90514	3.22413	0.564853	8.88817	-6.73838	9.21979	11.0454	9.00707	-1.8738	-7.42403	-3.72691	4.10427	12.2374	0.557668	2.45241	0.299502	3.84299	2.52971	4.11271	-0.0962766	-5.81745	-2.77985	0.357088	0.815892	-0.864955	-0.432853
[truncated: 1 more columns]
