# Supplementary material for: Identification of gene expression signatures associated with neuroinflammation in discogenic sciatica using machine learning and experimental validation
Source: Front Genet. 2026 Mar 5;17:1666639. doi: 10.3389/fgene.2026.1666639 (PMC13000421; doi:10.3389/fgene.2026.1666639)
Supplement: Supplementary file 3 [file Table9.xlsx]

## Sheet: Sheet 1
Feature Variable Scoring Table
FeatureName	FeatureID	AvgRank
LRRK2	3	2.4
IL1R1	1	3
KLRK1	5	3.4
NLRP3	4	5
AGER	2	5.2
MMP9	6	6.6
CBS	11	7.4
PLG	8	7.6
GRIN3A	7	7.8
PGLYRP1	9	8
LCN2	10	9.6
