# Supplementary material for: Identification of gene expression signatures associated with neuroinflammation in discogenic sciatica using machine learning and experimental validation
Source: Front Genet. 2026 Mar 5;17:1666639. doi: 10.3389/fgene.2026.1666639 (PMC13000421; doi:10.3389/fgene.2026.1666639)
Supplement: Supplementary file 4 [file Table14.csv]

ID	Description	setSize	enrichmentScore	NES	pvalue	p.adjust	qvalue	rank	leading_edge	core_enrichment
REACTOME_NEUTROPHIL_DEGRANULATION	REACTOME_NEUTROPHIL_DEGRANULATION	461	0.523390063	2.638027419	1E-10	2.78E-08	2.31696E-08	3648	tags=39%, list=17%, signal=33%	AZU1/OLFM4/CEACAM6/ELANE/LTF/CTSG/CEACAM8/DEFA4/MPO/BPI/RETN/MMP9/CRISPLD2/ARPC5/TNFAIP6/ITGAX/LCN2/LRG1/CAMP/PTPRJ/PGLYRP1/CEACAM3/HK3/MGAM/GPR84/MMP25/FCAR/CR1/MME/CXCR1/CXCL1/S100P/SERPINA1/CEACAM1/PRG3/SLC11A1/HP/TCN1/NBEAL2/C5AR1/FPR1/RAB24/P2RX1/SIGLEC9/SLPI/PLAUR/CDA/RAB44/PLEKHO2/ANPEP/NFAM1/SIRPB1/COMMD9/HSPA6/FPR2/CANT1/RAB3D/PRTN3/LILRA3/GSDMD/LILRB2/CLEC5A/PRKCD/LILRB3/RNASE2/IGF2R/UN…
KEGG_COMPLEMENT_AND_COAGULATION_CASCADES	KEGG_COMPLEMENT_AND_COAGULATION_CASCADES	69	0.486185683	1.91456794	0.000286182	0.00832591	0.006939134	2179	tags=33%, list=10%, signal=30%	C4BPA/C1QB/C1R/CR1/SERPINA1/C5AR1/PLAUR/F5/C1QA/C8B/F12/CD46/CPB2/CD59/CFB/C2/C1QC/CD55/KLKB1/MBL2/C3/F8/SERPINC1
REACTOME_INTERFERON_GAMMA_SIGNALING	REACTOME_INTERFERON_GAMMA_SIGNALING	92	0.507546463	2.094977977	9.02529E-07	6.10305E-05	5.08652E-05	4079	tags=43%, list=19%, signal=35%	FCGR1A/GBP6/IFNGR2/TRIM31/IRF5/SOCS3/TRIM6/STAT1/PRKCD/GBP2/ICAM1/TRIM21/IRF1/PML/TRIM25/GBP4/HLA-DQA2/OASL/OAS1/GBP5/TRIM14/HLA-DRB3/PIAS1/HLA-DRB4/IFI30/TRIM8/IRF9/HLA-B/IRF7/TRIM26/TRIM5/PTPN6/GBP1/TRIM34/MT2A/HLA-DQA1/JAK2/TRIM48/TRIM62/TRIM38
KEGG_TOLL_LIKE_RECEPTOR_SIGNALING_PATHWAY	KEGG_TOLL_LIKE_RECEPTOR_SIGNALING_PATHWAY	96	0.426263159	1.769730348	0.000748209	0.016397734	0.013666503	5181	tags=46%, list=24%, signal=35%	CD86/IRF5/CXCL9/MAPK3/STAT1/TLR6/CCL3/TLR8/TNF/PIK3CB/MAPK11/TAB2/MAPK13/PIK3CD/MAPK14/IKBKB/IL1B/MYD88/TLR5/TLR2/CD14/IFNAR1/CXCL10/IRF7/PIK3CG/TLR1/TOLLIP/TLR9/CASP8/IFNA14/IRAK1/MAP2K3/CD40/RIPK1/MAP3K8/IFNA21/TLR4/AKT1/MAP2K2/MAP2K4/PIK3R5/TLR7/IFNA4/MAPK12
KEGG_CYTOKINE_CYTOKINE_RECEPTOR_INTERACTION	KEGG_CYTOKINE_CYTOKINE_RECEPTOR_INTERACTION	256	0.327565147	1.560775876	0.000298484	0.008583983	0.007154222	2743	tags=25%, list=13%, signal=22%	IL1R1/LTBR/IFNGR2/IL1R2/CXCR1/CXCL1/CXCL9/IL6R/CD70/FLT3/CSF2RB/TNFRSF9/IL4R/TNFSF13/PLEKHO2/CCR2/TNFSF13B/IL17RA/OSM/CSF2RA/TNFSF10/CSF2/CCL19/TNFRSF10C/CCR1/CXCL16/INHBA/CSF3R/IL1RAP/CCL3/INHBB/CXCR2/RELT/IL10RB/TNFRSF12A/IL2RA/TNF/TNFRSF19/IFNLR1/KDR/CCL23/EGF/TNFSF14/TNFRSF1A/EDA/ACVRL1/IL17A/IL13RA1/IL1B/CCL16/EPOR/CXCL6/TNFRSF8/TPO/PDGFA/TNFRSF1B/HGF/IFNAR1/NGFR/IL15/CXCL10/IFNW1/CCR8
REACTOME_DNA_REPAIR	REACTOME_DNA_REPAIR	270	-0.351819266	-1.628582411	3.71589E-05	0.001660205	0.001383679	6481	tags=43%, list=30%, signal=31%	PPIE/UBA52/PRKDC/RAD51/HUS1/XRCC6/COPS7B/OGG1/GTF2H1/REV1/PRPF19/POLD2/RCHY1/COPS8/POLK/RIF1/RUVBL1/FTO/CDK2/CETN2/UBE2V2/RMI2/BRIP1/PCNA/XPA/FANCB/EME1/ACTR8/ERCC5/CCNH/RFC3/PAXIP1/APBB1/TIMELESS/RHNO1/SUMO2/POT1/COPS3/NBN/POLE3/TIPIN/TDP2/RNF4/UNG/PALB2/FANCI/FANCA/POLH/SUMO1/UBB/ALKBH2/POLR2G/BARD1/LIG4/RAD51AP1/NEIL2/RFC5/YY1/FAN1/RFC1/MDC1/RBBP8/USP43/FANCL/TDP1/MSH3/MLH1/CCNA2/ERCC3/RAD18/A…
KEGG_CELL_CYCLE	KEGG_CELL_CYCLE	124	-0.413080776	-1.730620279	0.000413587	0.011126818	0.009273519	6532	tags=55%, list=30%, signal=38%	ORC4/YWHAG/PRKDC/TFDP2/CDKN1B/SKP1/BUB3/CDC14A/STAG1/SMC1A/CCNE1/CREBBP/HDAC1/WEE1/CDK2/HDAC2/ORC5/CDK4/CUL1/PCNA/RB1/RBL2/ANAPC1/CDC25C/CCNH/YWHAQ/E2F2/CDC25B/MCM6/CDK6/E2F1/ANAPC4/CCNE2/CCND2/CDC26/RAD21/CDKN2C/ANAPC5/DBF4/CCNB2/MCM3/SMAD3/CCNA2/CDC7/MCM7/CDC16/ATM/TTK/ANAPC2/RBX1/ORC6/MAD2L1/ORC3/SMC3/ESPL1/CDC20/BUB1/CDC25A/ANAPC10/TGFB3/CDK1/CDC45/ABL1/BUB1B/CHEK2/CHEK1/E2F5/CCNB3
KEGG_RIBOSOME	KEGG_RIBOSOME	85	-0.638918971	-2.509866873	1E-10	2.78E-08	2.31696E-08	4143	tags=75%, list=19%, signal=61%	RPL14/RPL38/RPL3/RPS4X/RPL7A/RPL37A/RPS8/RPS2/RPL18A/RPL12/RPL29/FAU/RPL23A/RPL36/RPLP0/RPS11/RPS16/RPL32/RPL11/RPL4/RPL13A/RPS25/RPL22/RPL6/RPS20/RPL35A/RPL10A/MRPL13/RPL37/RPS23/RPL35/RPL15/RPS13/RPL27/RPS10/RPL26L1/RPS27A/RPL41/RPS3/RPL24/RPL30/RPS21/RPL36AL/RPS18/RPS29/RPL26/RPL39/RPL9/RPL27A/RPS27L/RPL5/RPL21/RPL7/RPL23/RPS7/RPS15A/RSL24D1/RPL17/RPL36A/RPL31/RPL22L1/RPL34/RPS24/RPS3A
REACTOME_TRANSLATION	REACTOME_TRANSLATION	271	-0.568305186	-2.633223202	1E-10	2.78E-08	2.31696E-08	5534	tags=66%, list=26%, signal=49%	RPL8/MRPL24/MRPL10/OXA1L/RPS15/MRPL45/RPS28/MRPS26/MRPS11/MRPL16/EIF3A/MRPS24/RPS6/MRPS36/MRPL14/RPS5/EIF4H/RPS19/MRPL21/RPL13/PPA2/RPS9/RPL10L/SSR4/MRPL2/MRPS5/MRPL34/MRPL35/EIF5/SRPRB/AARS2/TSFM/SPCS2/MRPL46/SSR3/RPL14/MRPL15/RPL38/MRPL49/MRPL42/RARS2/RPL3/MRPL30/EIF2S1/RPS4X/MRPS14/RPL7A/RPL37A/DAP3/SPCS1/MRPS23/MRPL36/MRPL11/GSPT2/MRPS18B/RPS8/MRPS17/RPS2/RPL18A/MRPS35/EIF2B1/YARS2/EEF1A1/RPL…
REACTOME_CELL_CYCLE_MITOTIC	REACTOME_CELL_CYCLE_MITOTIC	484	-0.390170653	-1.899642307	1E-10	2.78E-08	2.31696E-08	6247	tags=46%, list=29%, signal=34%	AURKA/SKP1/SDCCAG8/PSMD2/BUB3/CDC14A/BANF1/STAG1/SMC1A/MZT2B/CCNE1/ANAPC16/PSMA5/POLD2/PPP2R5C/NUP37/UBE2C/NCAPG/PPP1R12A/PPP2CB/SKA2/POLA1/CENPE/TPR/PHLDA1/HDAC1/PSMB1/GORASP2/TUBB2B/WEE1/CDK2/CETN2/PSMB7/PPP2R5E/DYNC1I1/PPP2CA/TUBG1/ORC5/CDK4/NEK9/CUL1/SET/PCNA/RB1/NUP43/PSMD5/PSMD12/PSMD7/RBL2/ANAPC1/CHMP7/CDC25C/CCNH/TOP2A/NUP153/RFC3/PCNT/CENPM/RAE1/PRKCB/NUP133/CEP152/HAUS3/PLK4/DYNC1I2/NUP…
