# Supplementary material for: Identification of gene expression signatures associated with neuroinflammation in discogenic sciatica using machine learning and experimental validation
Source: Front Genet. 2026 Mar 5;17:1666639. doi: 10.3389/fgene.2026.1666639 (PMC13000421; doi:10.3389/fgene.2026.1666639)
Supplement: Supplementary file 6 [file Table6.xlsx]

## Sheet: lambda.min
Lasso-Risk score
trt	LRRK2	NLRP3	KLRK1	GRIN3A	PLG	LCN2	lasso.risk.score
0	5.85109	4.79966	6.21902	3.86505	1.51031	6.77555	-1.11279
0	7.25269	6.23158	6.87816	3.98137	1.54222	5.47744	0.45337
0	6.29158	5.98589	7.20011	3.64416	2.75881	5.36241	-1.19706
0	6.08243	5.43014	6.43139	4.83556	1.50562	5.92669	-0.750107
0	5.59799	4.77193	5.67442	5.06722	1.48909	7.4436	-0.977937
0	5.76911	5.89905	6.4497	4.04452	1.52465	6.24481	-0.91618
0	6.47405	6.11604	6.34411	2.49909	2.10521	7.92026	-0.189557
0	6.30678	5.82657	6.37293	4.17985	1.77007	7.29756	-0.380478
0	6.46078	5.98297	6.70581	4.06587	3.35054	6.98839	-0.814129
0	5.2351	6.05987	6.34207	4.13892	2.18134	6.72578	-1.50049
0	6.41676	5.37394	6.82542	3.70372	1.50541	6.35636	-0.707339
0	6.23649	6.27815	7.17206	3.63254	2.80191	5.6062	-1.12499
0	6.96106	5.42818	5.34905	4.61872	1.48054	7.21183	0.907363
0	6.31541	7.14065	7.13794	2.51244	3.49732	6.12325	-0.876509
0	6.14337	7.15363	6.72752	3.75585	3.25918	4.58802	-0.709881
0	6.46298	7.40946	6.3466	3.5943	1.50562	7.63286	0.502874
0	6.21761	7.15015	6.58914	3.05414	3.67891	7.50491	-0.620233
0	5.66642	5.67487	6.7501	3.46593	2.51664	6.18273	-1.59629
0	5.35373	5.46973	6.61833	3.26451	1.18866	4.59707	-1.59028
0	6.25607	5.9863	7.26828	3.62593	2.95698	7.31769	-1.29859
0	6.58065	6.39731	6.20845	3.56649	1.74926	5.71855	0.207601
0	6.53715	6.59043	6.28795	3.20181	2.42605	6.27092	0.00596865
0	6.26609	6.36541	6.1343	4.0556	2.77516	6.79354	-0.32898
0	5.83391	5.79434	7.04536	2.71522	3.23755	5.82164	-1.78959
0	6.28478	5.84553	6.84528	4.00713	3.408	7.10559	-1.16026
1	6.08508	6.48474	6.7845	3.8376	1.5668	7.17614	-0.574243
1	6.49611	6.54294	6.76369	3.06876	1.79228	5.75745	-0.214071
1	6.59942	6.07343	7.25269	4.02323	1.56671	6.98941	-0.517504
1	6.77894	6.16867	5.75621	4.59441	1.60598	7.1259	0.710288
1	6.16055	5.88562	5.97635	3.99231	1.54025	6.54608	-0.199709
1	6.77189	6.16286	5.42381	3.45462	1.48171	9.89627	0.977925
1	6.61318	6.20571	5.65483	3.89923	1.50476	7.97961	0.646793
1	7.80106	6.89368	5.33284	6.96975	1.47591	6.55036	2.42788
1	6.77371	6.9107	5.39489	4.65945	1.54091	6.97425	1.2622
1	6.1323	5.78641	5.08272	7.02317	1.52728	8.8551	0.44221
1	6.60687	6.39377	5.90995	4.57035	2.44055	6.06505	0.275482
1	6.93084	6.69998	5.80136	2.66965	1.54011	7.85834	1.0382
1	6.70982	7.12499	6.27053	3.47488	3.55279	7.67573	0.140072
1	6.82247	7.27216	6.37999	3.59567	2.02983	5.25176	0.614787
1	7.43254	7.1156	6.15507	5.22353	1.42888	8.20427	1.58766
1	6.97518	7.79617	5.9366	3.98727	2.34907	5.08189	1.20084
1	6.94348	7.24794	6.04086	4.13743	1.80769	5.65389	1.03657
1	6.84218	6.31123	5.17568	3.7324	1.16652	7.01457	1.31702
1	6.99659	5.54635	6.05048	4.88612	1.21017	6.16669	0.585253
1	7.24351	7.20789	6.315	6.91027	1.99951	8.02056	1.20445
1	6.37773	6.10022	7.06694	4.36424	2.8333	6.69208	-0.952255
1	7.70326	8.39723	5.5893	3.33405	1.20249	6.03289	2.74246
1	6.76547	7.07354	5.77466	4.45295	1.18983	10.3102	1.21522
1	6.05465	6.51287	5.89625	3.62449	1.32447	7.88559	0.0706459
1	7.1832	6.62298	5.13613	5.83595	1.23137	7.17112	1.8583

## Sheet: lambda.1se
trt	LRRK2	KLRK1	lasso.risk.score
0	5.85109	6.21902	-0.356771
0	7.25269	6.87816	0.304315
0	6.29158	7.20011	-0.310672
0	6.08243	6.43139	-0.269288
0	5.59799	5.67442	-0.387251
0	5.76911	6.4497	-0.451675
0	6.47405	6.34411	-0.0278766
0	6.30678	6.37293	-0.129222
0	6.46078	6.70581	-0.110992
0	5.2351	6.34207	-0.733525
0	6.41676	6.82542	-0.161065
0	6.23649	7.17206	-0.336209
0	6.96106	5.34905	0.45752
0	6.31541	7.13794	-0.284102
0	6.14337	6.72752	-0.296418
0	6.46298	6.3466	-0.0347089
0	6.21761	6.58914	-0.225206
0	5.66642	6.7501	-0.572949
0	5.35373	6.61833	-0.723621
0	6.25607	7.26828	-0.345149
0	6.58065	6.20845	0.0612092
0	6.53715	6.28795	0.0198125
0	6.26609	6.1343	-0.102566
0	5.83391	7.04536	-0.53917
0	6.28478	6.84528	-0.240426
1	6.08508	6.7845	-0.341543
1	6.49611	6.76369	-0.102947
1	6.59942	7.25269	-0.146219
1	6.77894	5.75621	0.26868
1	6.16055	5.97635	-0.12972
1	6.77189	5.42381	0.334098
1	6.61318	5.65483	0.195391
1	7.80106	5.33284	0.939622
1	6.77371	5.39489	0.341177
1	6.1323	5.08272	0.0408456
1	6.60687	5.90995	0.138505
1	6.93084	5.80136	0.345816
1	6.70982	6.27053	0.121858
1	6.82247	6.37999	0.163194
1	7.43254	6.15507	0.557851
1	6.97518	5.9366	0.342837
1	6.94348	6.04086	0.302996
1	6.84218	5.17568	0.425985
1	6.99659	6.05048	0.33125
1	7.24351	6.315	0.416717
1	6.37773	7.06694	-0.233757
1	7.70326	5.5893	0.830311
1	6.76547	5.77466	0.25715
1	6.05465	5.89625	-0.173341
1	7.1832	5.13613	0.628592
