# Supplementary material for: Identification of gene expression signatures associated with neuroinflammation in discogenic sciatica using machine learning and experimental validation
Source: Front Genet. 2026 Mar 5;17:1666639. doi: 10.3389/fgene.2026.1666639 (PMC13000421; doi:10.3389/fgene.2026.1666639)
Supplement: Supplementary file 7 [file Table11.xlsx]

## Sheet: Sheet1
Predictor	Optimal Cutoff Value	Sensitivity	Specificity	Accuracy	True Positives (TP)	True Negitives (TN)	False Positives (FP)	False Negatives (FN)	Positive Predictive Value (PPV)	Negative Predictive Value (NPV)	Youden's Index (J)
KLRK1	6.0924	0.68	0.92	0.8	17	23	2	8	0.89474	0.74194	0.6
LRRK2	6.59	0.76	0.92	0.84	19	23	2	6	0.90476	0.7931	0.68
NLRP3	6.0667	0.88	0.6	0.74	22	15	10	3	0.6875	0.83333	0.48
PLG	2.0675	0.84	0.56	0.7	21	14	11	4	0.65625	0.77778	0.4
Model	-0.41578	0.92	0.8	0.86	23	20	5	2	0.82143	0.90909	0.72
