# Supplementary material for: Identification of gene expression signatures associated with neuroinflammation in discogenic sciatica using machine learning and experimental validation
Source: Front Genet. 2026 Mar 5;17:1666639. doi: 10.3389/fgene.2026.1666639 (PMC13000421; doi:10.3389/fgene.2026.1666639)
Supplement: Supplementary file 8 [file Table4.xlsx]

## Sheet: the top 2 components
sample	PC1	PC2
GSM4548691	-162.349	-10.6594
GSM4548692	47.4492	-39.0347
GSM4548693	44.8059	-89.0801
GSM4548694	12.4257	-47.4746
GSM4548695	-182.573	-17.9931
GSM4548696	-106.164	-23.221
GSM4548697	40.1468	-20.6255
GSM4548698	-20.5151	-17.9289
GSM4548699	63.84	-29.2539
GSM4548700	66.3713	-54.3799
GSM4548701	-32.5975	-35.3264
GSM4548702	47.3969	-62.3804
GSM4548703	-227.016	12.8369
GSM4548704	108.908	39.8554
GSM4548705	110.169	44.5276
GSM4548706	58.6403	59.2464
GSM4548707	93.9236	67.9479
GSM4548708	44.6863	-108.597
GSM4548709	16.0512	-47.7536
GSM4548710	57.344	-66.7535
GSM4548711	-121.944	-39.8975
GSM4548712	-81.1871	-42.558
GSM4548713	-39.2418	26.46
GSM4548714	-45.3824	5.54344
GSM4548715	-5.65093	46.0825
GSM4548716	19.4148	28.1467
GSM4548717	-182.752	6.16754
GSM4548718	35.7134	-0.538368
GSM4548719	-66.8343	-24.9109
GSM4548720	75.3867	87.3287
GSM4548721	113.259	69.5526
GSM4548722	29.321	89.6913
GSM4548723	92.321	93.5734
GSM4548724	69.4125	81.333
GSM3526790	79.1618	-52.3399
GSM3526791	54.4123	-49.666
GSM3526792	65.9885	-46.215
GSM3526793	51.5278	-28.0534
GSM3526794	-55.2802	24.0762
GSM3526795	-74.3111	30.701
GSM3526796	97.0266	-27.9923
GSM3526797	27.0856	-10.9245
GSM3526782	-44.2484	58.215
GSM3526783	20.5029	-14.4846
GSM3526784	-10.0279	11.1743
GSM3526785	65.2223	-32.3673
GSM3526786	-102.898	119.996
GSM3526787	-45.0001	17.6205
GSM3526788	54.7799	0.622648
GSM3526789	-156.721	19.7102

## Sheet: all components
sample	PC1	PC2	PC3	PC4	PC5	PC6	PC7	PC8	PC9	PC10	PC11	PC12	PC13	PC14	PC15	PC16	PC17	PC18	PC19	PC20	PC21	PC22	PC23	PC24	PC25	PC26	PC27	PC28	PC29	PC30	PC31	PC32	PC33	PC34	PC35	PC36	PC37	PC38	PC39	PC40	PC41	PC42	PC43	PC44	PC45	PC46	PC47	PC48	PC49
GSM4548691	-162.349	-10.6594	17.569	23.9493	-47.5293	0.75809	-48.6045	28.9679	-35.1441	6.01727	-62.6371	98.9459	-7.89218	-12.3006	42.0422	-43.8211	-19.6312	35.3623	5.77192	27.2588	-43.7397	-5.22853	-3.06769	-7.31337	-3.32217	7.82169	7.78486	-6.88832	-2.06751	-1.21234	-2.56682	-2.3299	-1.08231	-2.05063	3.40793	3.37334	1.10563	-5.41306	-4.74356	-1.09394	-0.270774	-0.967216	1.22207	3.24162	-2.60714	-0.807696	0.192207	-1.33403	3.84223
GSM4548692	47.4492	-39.0347	-51.5422	3.19535	23.9985	-15.6157	11.0379	2.04893	-4.09503	10.9333	7.81897	-11.3399	-6.64723	-7.11487	-2.25213	-16.6385	-13.0959	1.2507	-27.8704	-4.04993	-23.2229	0.67784	21.2304	-6.81932	-5.1502	6.93012	-32.8962	-4.30597	10.6049	40.7962	28.0288	-13.6831	0.502903	42.9393	18.5096	77.4036	10.1799	8.48298	-27.7777	23.6915	-12.5201	15.2961	5.88517	-0.377653	0.857149	0.824273	-3.75373	4.06934	3.81347
GSM4548693	44.8059	-89.0801	0.189464	2.81173	56.7497	-70.2315	28.1107	14.1734	-37.1461	29.3121	-6.86748	61.0151	11.1791	105.266	-36.5394	58.3597	-3.57097	7.26909	3.54375	-4.23455	3.34131	8.26006	-6.49465	1.8071	-1.1296	1.23763	-4.7425	-2.02925	-9.02945	-7.14306	-5.965	-3.52475	-2.15102	-4.62107	0.638424	-0.916008	-1.24683	-1.57183	-0.784052	-2.20808	1.7531	1.41301	-0.502531	0.892368	-2.05342	-1.49569	1.21524	1.89234	2.87132
GSM4548694	12.4257	-47.4746	-15.8908	4.03895	8.78562	5.46664	-45.5359	31.1529	-8.6667	-5.83667	2.34919	-42.1617	11.5669	10.6721	12.8205	4.80768	4.60682	46.3832	-66.1286	-34.3144	-3.08903	22.2527	-15.5026	-54.3345	7.18436	-0.708378	37.395	-28.7247	32.5623	-23.9902	-4.23858	42.1023	-0.366976	1.05413	-24.4179	-2.62203	1.94263	10.333	-5.95758	7.36544	6.14959	6.92403	-7.27031	-4.05891	0.696594	-1.08123	0.197314	-3.49131	3.58514
GSM4548695	-182.573	-17.9931	65.8271	74.9828	65.8444	59.6744	-16.3154	80.5748	103.977	4.88462	7.69921	-2.97833	33.6093	19.1623	-27.0638	-9.55588	24.4309	-6.87333	11.0197	3.83112	-12.0902	5.43666	-4.45369	14.469	-16.6338	4.51722	-7.89525	9.7626	2.89498	4.21226	6.83758	-1.87463	-1.45826	5.71371	-1.39758	-1.51874	-0.518582	2.33483	-2.08019	2.18068	1.44432	1.9076	-2.31101	-0.180809	-0.32166	-0.4451	2.465	-1.7098	2.66318
GSM4548696	-106.164	-23.221	33.9414	30.6167	9.1799	-1.6869	-17.7481	14.2891	-24.8105	-37.5349	79.5111	-31.9516	-21.5447	15.5305	74.6768	45.4108	-29.6201	31.6562	36.2725	30.156	21.4646	-28.5749	37.2571	13.546	-3.19591	-1.90172	4.61045	-10.4564	-0.635192	-13.3518	-1.63414	-8.61893	-14.0999	9.22972	-0.898763	5.58411	4.37223	-9.39116	-2.83527	1.23614	-3.89014	1.15021	-5.63595	5.16757	0.423576	1.15853	-0.67744	1.04119	3.62373
GSM4548697	40.1468	-20.6255	-38.9179	-17.8303	-9.1569	38.4823	4.42859	13.3413	0.00583162	-6.00481	-27.3368	5.94178	-8.83958	-2.33292	-5.50661	14.7965	-7.31446	-19.5112	9.96941	5.50393	6.60073	-2.66423	6.01213	3.64831	11.4037	-3.56805	2.38745	-2.71458	-3.1903	-5.05979	9.73974	5.72842	-5.20859	0.857	-0.161286	-6.00183	9.86098	27.9554	11.154	7.7357	-19.3321	-2.09639	-39.28	29.5572	54.5923	65.9086	7.13571	-3.91466	3.85417
GSM4548698	-20.5151	-17.9289	11.0642	-18.6305	-24.4338	23.0987	-0.120698	8.04237	-5.91729	-29.5977	-27.552	-1.3153	-22.3465	8.53256	6.26046	22.5831	-8.52578	-24.0551	16.7663	1.93346	7.14005	-2.43278	-3.06426	0.991804	11.1999	-7.22214	3.32824	16.1837	-8.83396	-3.24961	29.7857	8.10856	6.95952	0.983456	0.247261	0.700895	4.9234	73.3356	32.3119	18.984	4.01905	9.8715	14.3564	-33.37	11.5969	-48.1639	-9.03292	-9.71245	3.81525
GSM4548699	63.84	-29.2539	-35.9432	-11.5115	-21.8741	67.6333	15.0987	3.04507	26.2817	-8.42288	-20.8542	11.3176	-18.0329	8.86499	-14.8495	13.4778	-0.7426	-21.8955	3.67032	2.45926	18.3369	-16.5953	18.3301	-22.2734	-1.32996	3.45165	23.5447	-27.0225	-6.40494	-8.25129	-26.079	10.903	6.9884	14.6578	25.2229	5.38723	2.73238	-35.145	-13.7365	-46.2312	-48.2962	3.11014	11.9734	-8.07134	13.1436	-26.4437	-25.6212	-8.10463	3.45236
GSM4548700	66.3713	-54.3799	13.9934	-12.0451	-39.9425	53.5571	18.4878	-18.7498	11.3323	-24.1421	-11.7097	1.95915	-12.1435	8.58782	-5.93512	10.8899	3.02636	-14.6705	6.67215	18.9339	5.68972	-1.63216	-3.56776	-17.9121	-4.17481	-5.63419	14.0107	8.84169	-3.4991	-8.42317	-12.1969	1.2843	4.63943	16.8535	6.83086	9.34407	-24.7387	-22.791	-1.26661	15.0884	40.9432	18.0974	33.9742	-17.1769	-7.2212	22.4196	60.6424	15.7918	6.08835
GSM4548701	-32.5975	-35.3264	-31.1423	24.2873	-24.5673	30.7541	-0.815993	-13.6036	3.86448	-3.1217	38.1639	40.9711	-11.4008	-19.8196	12.3853	-0.683284	7.56099	-5.02711	-45.5068	-28.2115	47.8595	25.2934	-47.1475	46.5674	54.2045	34.198	-15.9777	2.24716	-3.00018	-29.2628	10.8159	-28.542	-9.47741	8.29146	15.7131	-3.87271	5.22457	-3.36264	-8.92006	-6.06287	6.8186	5.83685	-9.86434	7.39225	-6.71013	-9.62965	2.32679	1.70586	4.06111
GSM4548702	47.3969	-62.3804	-31.9116	10.0989	-11.3414	27.6676	6.54689	-4.57968	3.42323	0.186479	8.00521	15.0647	-4.21011	-5.17272	-9.86226	-11.9317	-11.0016	-4.54332	-0.372696	-23.1112	8.47745	-5.75929	35.588	-23.149	1.1337	-7.13379	-12.6831	-26.5428	19.5184	43.8281	47.5948	-46.4588	-30.615	-33.3117	-48.5779	-34.2164	-8.8551	-17.2174	12.1231	-5.03019	5.45245	-6.25988	11.6578	-4.90446	-3.18049	-1.60286	-4.43129	-1.38709	4.24663
GSM4548703	-227.016	12.8369	16.8052	67.254	-40.5882	44.0677	28.5488	-68.7313	-48.7471	102.3	-11.7958	-61.3566	4.26949	28.9133	-17.3327	-14.1862	-15.8906	-8.60713	5.59334	5.86679	5.91975	0.123916	-4.20988	-3.00394	1.79606	1.33636	2.6319	-3.43209	1.45075	-2.65699	-1.71434	1.01726	2.60073	-2.33835	-0.0631635	0.153516	2.63309	5.10498	-0.708033	-0.446775	-0.287212	-1.60261	-0.187823	2.52903	-0.519724	0.288421	-2.66977	0.744068	4.1238
GSM4548704	108.908	39.8554	52.4466	30.7625	27.3718	-4.86407	-11.1959	0.00212473	11.1439	1.04618	-6.85735	1.56357	10.078	-10.8897	-6.61472	-14.0293	-40.8223	-13.4669	18.9489	-22.3325	-11.9155	21.2063	31.2594	15.0212	60.187	-50.3038	-9.28266	-27.3556	24.7658	-18.028	-23.0233	9.19429	0.154231	-47.1391	25.8164	27.5983	1.48778	3.7877	11.3869	-1.12805	5.55888	-1.05568	11.7825	18.742	-7.30973	-5.52667	7.71577	2.98243	2.47858
GSM4548705	110.169	44.5276	48.1434	20.206	1.67366	-12.6932	-3.81451	-17.8214	5.06154	3.76212	-3.44801	-1.45066	6.01938	4.61294	5.87088	-8.95107	3.15258	2.13956	-7.24005	8.62936	-8.10304	0.0820883	2.47879	1.72267	13.0621	-7.82431	-6.20478	2.6424	9.37842	3.32812	-15.5379	-14.2943	-9.00965	11.3538	16.6774	-4.01693	-29.8183	-20.0901	-3.11418	13.3875	21.7657	-19.2061	-49.411	-71.8272	19.6864	8.21279	-25.3223	-9.83122	4.3784
GSM4548706	58.6403	59.2464	63.3584	34.4335	0.180936	-30.5783	-6.953	-34.2714	3.47383	-14.8681	-14.6314	17.112	4.92614	0.232768	7.97714	10.8986	14.8428	-18.7521	-3.02481	12.2531	29.7973	-10.9682	-15.8934	-4.53958	-5.40518	10.4918	39.708	57.4844	73.5246	22.2915	-9.6894	-14.7373	-3.54444	-0.0325872	-27.078	24.0349	13.3829	5.58924	2.18797	-21.0353	-19.2796	-0.746264	-1.18241	10.8077	-3.82688	1.04037	4.57476	1.11108	3.89905
GSM4548707	93.9236	67.9479	51.6961	12.0953	-1.03351	-7.02045	-10.4899	-5.03933	-4.97825	1.62678	3.91317	8.94802	-2.38715	0.477941	3.01309	-3.73619	-1.20213	-13.9137	4.36819	-1.43248	13.0964	2.78646	-7.06639	-3.07328	-6.93199	-0.711711	-7.45913	0.299675	-10.6732	1.65649	-1.48912	8.54124	24.2648	23.7818	-21.6147	-16.1253	-27.6927	-17.3379	-21.1555	31.7881	33.69	18.7465	25.782	49.4788	36.3623	-15.0524	-38.6479	-11.2025	3.76895
GSM4548708	44.6863	-108.597	-10.8243	6.69041	82.3614	-46.6885	-12.0797	-0.710147	5.01354	7.53208	-24.1894	-37.6992	-3.47121	-24.7959	42.5756	-26.9757	-49.9698	-64.2121	-33.7902	49.2304	2.52341	17.2854	-22.398	5.71783	-19.977	13.2347	7.14642	-0.634908	-24.1433	2.44483	-12.1291	-4.26134	-0.438646	-13.8621	-2.96839	-14.8948	-7.62222	-1.80794	6.25598	-13.4902	-1.29823	-4.60574	2.16831	1.45974	0.298485	-4.7474	3.35827	2.27205	1.97093
GSM4548709	16.0512	-47.7536	-33.5084	2.89178	-19.2717	7.50144	5.86379	-10.7363	-15.2084	4.82092	18.3075	9.86195	15.6909	-11.7198	6.61892	-10.5979	30.8621	12.1866	-33.4602	-25.7324	-8.65491	30.4008	45.2634	57.3277	-49.8304	-59.8212	47.465	33.9442	-21.3679	4.51959	-9.34397	-6.38147	9.68534	-4.51576	8.80594	-7.44007	2.55371	5.47783	-2.16652	-1.05344	0.976555	1.89293	-0.851215	2.58393	0.852005	-2.28356	-5.62538	1.10372	4.55104
GSM4548710	57.344	-66.7535	-59.9989	2.20449	49.4947	-15.1124	-0.027916	0.355429	15.6456	37.8691	16.8067	9.53719	-28.2486	-27.6675	-14.6	-47.8518	-0.938238	42.2316	26.3179	-13.5285	33.5258	-81.7752	-21.499	-16.2018	5.26782	-28.5769	-10.8371	39.8501	0.114583	-12.3341	-12.025	18.2701	0.760443	-5.58618	7.65879	-12.246	-2.78648	7.75397	-1.24659	8.95135	-1.04847	1.44175	1.80127	-1.64148	-3.14645	-1.27983	-1.41413	2.89752	3.46111
GSM4548711	-121.944	-39.8975	-6.87463	41.7303	45.5197	-46.1316	-18.9902	-35.9881	-11.3368	-11.3047	-35.9424	-9.08881	-57.4315	-63.7954	-7.15085	43.6102	82.1223	-4.68744	40.526	-18.3153	-4.73342	31.5301	-0.0450151	-15.4639	-1.67298	-6.34376	-14.5612	-19.8891	-6.68552	-1.46412	-5.14817	2.32992	-2.89845	1.77922	-1.4663	4.70696	-5.46959	-6.86746	-0.997771	-3.51701	1.8398	-2.40473	-4.73925	1.68855	-3.10882	0.0350695	-0.479033	2.44951	3.2728
GSM4548712	-81.1871	-42.558	2.8508	2.11686	-29.5055	-40.7698	-17.0383	8.5828	-64.533	-58.0379	33.9904	-5.94536	91.9001	-21.2425	-53.8888	-35.4088	25.4305	-44.0701	14.6099	3.06979	-0.869723	-36.6319	-0.273882	-3.70492	7.14851	10.172	6.18713	-18.3685	-8.4781	-12.408	-4.50469	4.21132	-5.53287	4.27708	-1.29812	6.33105	-3.46279	1.72305	1.81961	-0.704931	-3.77607	2.60632	-2.98906	-1.32379	-0.113746	-0.474041	-1.57593	1.33323	4.06441
GSM4548713	-39.2418	26.46	-38.2977	2.17277	-15.8634	1.84896	-5.88441	2.7078	-1.09368	-17.6351	27.317	-9.73648	1.27918	-4.06893	-16.0636	17.6553	-3.20978	32.4235	-27.2325	5.43894	-21.3198	12.9681	-8.35726	-5.2743	2.05014	22.0381	-30.0344	19.6943	-1.69484	19.504	-42.8299	-7.69931	8.47498	-4.05636	8.02993	-2.09315	-25.8062	6.85043	39.3015	7.63799	-21.8927	-60.7656	41.297	6.10786	12.3335	7.04652	-2.85105	-0.207989	5.35289
GSM4548714	-45.3824	5.54344	-10.5528	10.627	-19.7697	-3.40955	-2.13522	4.27192	-15.3	-29.2286	23.1938	-8.12286	-3.2528	-2.53966	-8.20325	16.0122	-24.8616	-1.33443	0.0585209	-4.88026	-23.925	18.4427	-4.16046	-15.4452	15.0354	3.75898	-32.8503	48.4379	-4.73271	41.7638	19.4723	44.2977	46.5666	-24.7967	14.6786	-23.3855	27.0013	-30.4138	0.0182049	-25.1131	8.0747	28.7578	-18.6306	-6.3373	-1.1131	1.94811	-0.504804	3.79091	4.07905
GSM4548715	-5.65093	46.0825	-75.8324	-35.4021	16.0137	2.36984	96.1075	31.6045	-13.0221	1.63957	-21.1223	-14.8896	18.9744	-1.78175	32.2966	-1.00609	26.3611	3.88712	15.7251	16.0325	-24.3816	-1.94268	-9.15692	41.7527	13.1524	11.2708	1.49072	-5.85919	37.1103	17.7972	1.83706	46.3482	-51.5589	4.56104	6.12678	-16.8168	-10.035	-5.59046	-6.9326	-5.12483	14.812	-1.12883	6.94236	6.51059	-1.65396	-11.7205	-0.265059	0.0644049	3.90137
GSM4548716	19.4148	28.1467	-36.0943	-67.2336	0.947326	-3.72101	3.42509	34.9592	-15.8873	-6.64129	-7.21604	-43.3569	-13.3063	11.0565	-13.0652	-24.3826	0.614054	22.689	39.0776	7.41358	-23.5927	25.2465	-35.3695	28.2021	-7.78281	-7.74457	-11.8671	0.109481	18.1883	-39.8746	-6.41905	-49.3865	31.7127	-15.0528	-35.6508	6.09454	20.2083	-16.5629	-15.2672	-0.464187	-17.1456	15.8161	10.0529	-18.18	13.1599	-0.581711	3.06182	-5.30035	4.06555
GSM4548717	-182.752	6.16754	85.1917	-184.516	72.0794	27.682	-12.9059	-64.9183	12.394	12.1192	12.3363	22.9357	21.151	-13.0415	1.59591	4.66052	-5.28705	5.93854	-12.9331	-7.94486	-0.360352	-0.847519	11.8128	-5.85213	1.57044	2.28825	-5.38469	-0.0477936	4.80402	2.45183	0.914491	3.04814	-3.87434	0.24281	3.03991	-1.97164	0.716212	-1.71567	-2.55635	-0.203877	-1.92343	1.09916	-2.09736	1.12693	1.22984	-0.45768	0.459139	-1.55391	3.429
GSM4548718	35.7134	-0.538368	-21.1101	-40.2003	-11.4234	34.3431	15.1363	23.0099	-2.19384	-16.9025	-7.73492	-7.96234	-20.5997	9.37811	-11.5323	-1.64994	-9.09968	-14.6308	17.8575	10.4114	2.86588	6.78028	-4.95676	-11.8316	-2.93144	-3.05824	9.74343	0.0110916	-2.36927	-1.64465	-4.78216	-8.8236	21.63	15.7737	-2.50176	7.25077	-2.08587	12.4439	5.22905	-0.348871	26.3477	-26.1893	-24.5888	22.6909	-76.124	20.4965	-35.1256	-13.0318	4.6217
GSM4548719	-66.8343	-24.9109	-34.7224	-39.7268	-116.122	-113.398	-10.443	-13.074	111.296	31.1253	1.66205	-10.5111	15.0627	-0.778658	1.46354	14.3046	-14.7265	2.08408	13.9765	4.25439	4.03372	2.80812	9.40813	4.0955	4.96738	4.11057	6.6147	-10.9601	-1.95853	-3.87021	1.52883	5.99484	-1.12157	2.22126	-3.75382	0.44998	-0.323814	1.8923	-1.77573	-0.614417	4.41303	2.4015	-3.1813	3.53368	-1.26333	0.246078	-1.2819	-0.113696	3.95614
GSM4548720	75.3867	87.3287	33.6492	21.4858	0.94882	-10.0401	-3.67631	-9.62444	0.0863847	6.66405	12.38	15.8385	-4.0082	-3.91078	8.46122	2.17779	1.33615	-9.12036	-4.8664	-3.30479	3.71173	5.08587	0.775612	14.2466	-7.73817	10.3262	-10.3641	-16.7088	-13.7197	0.246332	3.98411	23.9375	0.662203	-7.34444	-7.88287	-30.5334	-23.636	22.096	-23.076	23.0524	-60.7598	32.2396	20.4836	-23.5304	-38.3165	32.9191	-1.48557	2.35221	3.96681
GSM4548721	113.259	69.5526	39.2375	8.28718	13.7795	-27.9073	-26.539	1.28685	-6.37469	11.6604	-15.5698	-12.3507	12.1895	3.05451	3.76773	-12.752	9.01096	6.95926	-4.0553	-2.94444	5.22842	0.598369	10.7246	-6.57225	-6.82532	-7.92384	-14.5099	-7.14901	-5.15143	-21.5898	33.7591	-5.24365	-10.5835	51.0355	25.7166	-34.304	60.2179	1.73338	11.2269	-30.1083	14.2601	-24.1179	32.3842	-6.00642	-1.13424	15.4404	3.5244	5.17121	3.7313
GSM4548722	29.321	89.6913	9.77132	10.6668	10.2747	1.83382	32.6197	-5.88379	13.3589	-1.64584	9.7397	9.55689	-8.20656	-7.9154	0.99495	5.40333	10.5212	11.7863	-16.2976	-5.98772	6.9538	-25.5962	-18.419	2.15844	-21.9681	27.6725	20.9087	-16.8154	-56.4568	3.14517	3.33745	12.8146	-14.7186	-55.8031	-16.4911	48.8628	33.3848	-4.37684	7.68614	-8.17872	27.11	-1.13981	12.0354	-12.7072	6.44327	15.3967	-9.69651	-13.3019	3.53714
GSM4548723	92.321	93.5734	-15.5702	7.53378	6.34532	-5.36727	-4.87609	-8.76394	-0.900137	5.57868	6.94851	-4.02565	1.20667	2.48837	-6.95384	-5.31325	2.36584	9.50135	-2.04769	-1.19514	-9.57045	-4.62689	6.44033	-13.7928	-22.5021	9.58331	-7.36098	-7.29867	-18.0452	0.531557	3.8856	-11.0851	-1.05817	4.91755	9.08107	-9.57224	-10.294	0.0142444	5.23908	1.27919	-12.5949	-1.68134	-39.1558	24.5004	-7.4715	-38.0822	57.2104	-48.4784	5.16551
GSM4548724	69.4125	81.333	11.4497	-15.0439	-3.94475	7.94065	-0.20487	15.9896	1.5515	1.71794	-10.3621	-11.8514	-5.33009	4.3789	-4.21661	2.14951	4.37272	7.47579	-3.6864	-4.38794	-8.09284	-10.6464	-0.254665	-9.35173	-7.54472	11.61	6.8733	-4.42108	-24.2415	-1.54493	5.22971	-13.1114	-0.240157	-6.31898	-2.6834	-1.39183	-9.37953	4.00226	1.58357	2.02623	-6.86607	-7.15566	-31.9471	14.9399	-0.087036	-27.2062	2.81868	83.5977	4.1424
GSM3526790	79.1618	-52.3399	35.6804	-11.6336	-36.6797	22.8035	-34.4715	-12.1651	-4.17463	-8.79554	-26.5987	-21.2053	29.6617	12.772	16.1525	14.3713	7.55945	3.89323	12.0747	1.7193	5.22193	9.76736	-26.0734	-1.49556	-4.70305	-24.985	-23.0387	37.4574	-20.7273	-20.8675	49.5814	22.9312	-30.605	-21.3125	-1.55648	22.6668	-16.6995	-22.0906	-29.6629	6.32826	-22.1451	-40.4173	2.42692	8.28579	-5.53408	-4.3533	-1.77433	-5.47721	-7.91037
GSM3526791	54.4123	-49.666	52.0435	-17.1203	-14.5174	3.5349	-16.8546	13.3887	-0.554672	9.9489	-32.0416	-36.6505	3.39206	17.0706	25.4625	14.3668	45.8661	3.12815	-20.896	-5.51459	-26.8608	-49.0024	1.63945	18.5599	63.0312	0.889906	10.4348	-1.54996	-28.7428	45.6398	-28.9834	-24.9965	15.3321	1.76944	-8.31406	-15.1123	21.4183	0.388572	-12.0849	10.5244	-4.52085	3.57374	3.53528	6.51777	-7.99095	-0.120521	6.68611	-8.55075	-8.20894
GSM3526792	65.9885	-46.215	6.75762	-2.41176	-13.1976	17.7903	-7.00636	-18.1012	2.56275	10.9915	16.0148	25.93	-2.41241	9.79282	13.8919	-22.1694	14.92	-13.594	16.8941	3.65359	28.1254	9.3714	-9.89002	27.1881	-27.5658	4.96178	-12.938	-39.7511	23.0602	17.4825	-9.63525	39.6484	29.9472	6.92274	-14.9754	3.85257	38.6355	-24.6576	36.6199	44.2385	-10.3024	-21.913	-12.7326	-6.28332	-1.98709	-11.5743	8.45628	8.18256	-8.01735
GSM3526793	51.5278	-28.0534	-0.99349	10.797	14.5807	-2.10555	15.0085	-6.85569	0.101257	13.5798	-8.78672	0.837791	-15.8497	-18.1254	-20.777	2.52057	11.6718	3.39255	-19.561	17.9794	-23.3337	-20.1551	72.7151	19.3783	7.94323	64.8911	2.45763	19.1791	20.8926	-55.0446	25.9804	11.602	34.9775	-13.9843	-9.38732	-1.68784	-11.8048	-1.05167	-3.41955	-0.0113307	9.01225	-10.9137	1.78774	-1.57589	-1.351	-0.501662	0.0165795	-1.95434	-8.7096
GSM3526794	-55.2802	24.0762	-1.18921	-17.178	-9.20083	-8.09316	-27.1554	48.5331	-22.8061	10.1018	-30.0473	-14.3431	-6.5749	-5.79411	13.4231	10.2764	-44.28	-31.7571	20.4181	-105.061	11.3204	-11.0475	9.78646	12.9814	-30.6073	32.82	-4.67354	19.5963	2.41619	1.75047	-25.0539	-1.74911	-17.4809	11.8962	2.71868	4.04174	-9.5436	-10.8246	6.08131	-1.05046	7.66714	2.59237	1.70649	-8.88729	-1.65278	6.55621	5.82645	-2.20413	-7.67807
GSM3526795	-74.3111	30.701	47.2558	-38.7952	-39.2378	-28.5667	24.5693	66.5812	-16.4785	26.804	58.7504	9.67789	-72.19	14.5774	-2.78947	-28.7798	37.0658	-53.0956	-29.8652	15.7727	-7.03434	9.36596	3.65738	-37.0014	1.34381	-23.5232	-2.48461	12.072	7.86197	-11.0077	-1.00201	-2.16235	-23.8259	-12.5582	13.6985	0.0840199	2.18018	-4.01219	1.81491	4.53543	-4.9352	-1.34091	1.88949	2.37367	6.25169	1.31593	2.75698	-2.13306	-8.03362
GSM3526796	97.0266	-27.9923	33.6343	-9.9307	-17.4053	9.7906	-22.0725	-10.7376	-3.24639	16.844	13.6974	-7.08126	2.93321	12.1974	12.2698	-16.8666	24.1024	25.4279	-0.0258443	6.51319	-10.9275	-1.60395	-14.0091	16.7469	-11.7599	-5.14862	-31.1907	-12.5565	-1.23887	2.17092	3.25693	6.21688	-1.66748	15.5855	-11.3933	21.9014	-41.401	12.8379	52.7314	-59.8584	4.90383	40.0442	-4.46601	6.59216	-0.72216	9.12302	-7.6029	0.647355	-8.38486
GSM3526797	27.0856	-10.9245	3.22799	-5.30808	-15.7923	9.0722	-6.57856	1.64451	-5.95833	-2.61632	18.4231	7.49747	4.74807	0.723235	5.88541	-3.3775	6.36057	6.20552	15.6513	2.74096	24.5185	4.37623	-8.21067	-1.82812	-30.6047	7.70332	-15.6604	-30.4971	21.6312	27.7266	-13.2704	-3.78414	28.398	-25.9506	21.2872	-9.58592	-6.8886	50.4127	-63.649	-31.9251	25.1061	-24.1634	2.71839	-4.73412	12.5919	0.486142	11.4696	3.36525	-7.45011
GSM3526782	-44.2484	58.215	-18.8378	-22.2672	19.1516	-13.7841	-23.6059	56.3007	-25.9567	22.9469	-17.8872	-7.24925	8.43028	-30.0624	-42.0711	2.38385	-13.6095	37.6917	8.30806	41.0925	75.968	35.6034	15.611	7.36732	28.771	-0.923639	34.7755	1.90581	-17.4848	32.7563	15.0499	1.70514	3.19217	8.70198	2.656	7.43141	-15.1141	-11.6044	7.26672	1.53707	-1.21279	4.1801	4.65452	-9.49444	0.119178	0.681514	7.1778	-1.98999	-8.76917
GSM3526783	20.5029	-14.4846	-16.4053	2.62052	0.0844272	0.749979	-5.2403	-26.4704	9.20275	-23.5974	-15.5653	-20.7155	16.7428	13.4405	1.2554	-2.02639	12.1912	24.0124	7.62024	7.98709	0.678995	5.1683	-12.7371	-20.3542	-27.3988	25.4149	16.4236	-0.794118	21.3681	-1.40382	6.45351	-35.2348	-15.1578	-33.7796	72.2337	-16.2113	6.63938	-6.49383	20.1838	33.6917	-0.352247	34.769	4.84168	13.8349	-3.59679	4.76803	-20.1938	-1.17838	-8.09922
GSM3526784	-10.0279	11.1743	-4.36932	19.4482	7.28968	1.38293	102.554	19.3743	3.66593	27.0074	7.33058	26.3636	69.8497	-48.9967	54.4218	32.1208	-1.92811	-1.40236	5.40155	-11.7668	-0.340383	6.11296	-9.08472	-48.8314	4.0112	-21.0255	-3.5269	3.65757	-7.07913	-18.5094	2.49066	-23.7974	35.6409	9.85535	-6.92295	2.36686	-0.554653	1.38438	11.0162	1.71526	-8.42575	0.355952	-0.342921	-5.24887	-0.0190059	1.85928	0.946461	0.34595	-8.03237
GSM3526785	65.2223	-32.3673	12.6423	16.9273	21.0647	1.57669	16.2614	-42.1341	12.9044	-7.24384	54.5354	11.3013	-18.7338	1.53278	-15.1019	-32.017	-25.6583	10.3877	54.4466	-20.6746	-53.8851	36.2224	-18.811	-10.146	24.7772	23.6046	60.4092	7.27808	-20.6991	11.5772	6.73683	5.16228	-15.8774	25.1991	-7.37723	-5.96153	1.72792	9.87797	-6.97496	-4.44997	-6.288	-11.0302	2.76965	-0.57186	7.7137	0.115181	1.28085	1.07508	-8.88069
GSM3526786	-102.898	119.996	-168.559	9.3312	43.1756	9.44008	-73.2362	-38.032	15.8666	-7.03612	9.7719	17.0009	10.9938	46.0494	25.4457	4.33854	13.9347	-39.98	-3.42403	5.84762	-11.4993	-15.443	0.633943	-5.27648	16.1338	-24.3063	8.23218	0.956924	0.474958	-6.29346	8.68569	-2.66285	12.2061	1.77297	-7.97651	4.11124	-9.17399	-3.63075	-0.0570672	-1.9221	10.6685	-1.09976	6.94502	-7.52867	-1.03724	4.49397	1.25127	4.38839	-8.86212
GSM3526787	-45.0001	17.6205	19.6855	15.6195	-7.14147	-1.28562	3.62466	-3.58957	-1.5824	-8.37328	2.77169	4.91272	-24.2784	-44.1889	-55.3577	60.0007	-48.1786	1.3815	-35.7746	12.0801	-38.2163	-43.6626	-43.0517	32.2585	-21.5544	-38.5333	12.7595	-26.8194	21.4939	-0.887617	16.892	-3.24296	-2.47154	12.7474	2.37402	-9.46789	-0.488288	-7.51122	-1.66568	1.36474	2.29221	-1.8778	-1.66497	1.09824	-2.48963	-2.01958	0.516683	-0.249342	-8.41943
GSM3526788	54.7799	0.622648	-31.5897	11.5611	-14.4779	32.3857	-15.2325	-17.9894	4.11569	-0.846187	-0.318646	12.2465	17.0827	-20.3352	-27.2764	18.0377	-15.1237	7.13172	-4.57254	35.3478	-2.50158	23.5995	24.1175	-15.8091	-7.21378	-0.150415	-41.2636	22.6786	-9.70008	-13.0807	-58.1891	0.451379	-52.8681	7.02973	-31.5542	-7.35989	36.7011	15.2374	-14.4925	6.76217	11.1378	22.6161	-8.33615	-1.5821	-6.34956	-10.3214	-6.88421	3.02757	-8.13434
GSM3526789	-156.721	19.7102	22.5661	25.3407	7.12239	-34.1358	80.4189	-35.6579	19.7835	-89.5871	-44.3658	-10.9976	-23.5983	39.0246	-6.02467	-50.9063	-16.0009	25.3236	-28.9278	-14.4858	29.8602	-0.0163675	12.4843	0.896599	2.07945	-19.2629	-17.6354	-4.69747	-12.0656	-5.16652	-4.42775	1.83718	3.69651	12.4111	-12.8064	-4.40611	-3.78954	0.481989	-4.13348	-3.72652	-6.85311	-2.86085	-5.70536	3.94674	1.66104	3.19249	3.63363	1.01021	-8.24464
[truncated: 1 more columns]
