# Supplementary material for: Identification of gene expression signatures associated with neuroinflammation in discogenic sciatica using machine learning and experimental validation
Source: Front Genet. 2026 Mar 5;17:1666639. doi: 10.3389/fgene.2026.1666639 (PMC13000421; doi:10.3389/fgene.2026.1666639)
Supplement: Supplementary file 9 [file Table1.xlsx]

## Sheet: Sheet1
Table 1. Primer sequences used for qRT‑PCR.
Gene	Forward primer (5′→3′)	Reverse primer (5′→3′)	Amplicon size (bp)	Annealing temperature (°C)
ACTIN	TCCTTCCTGGGCATGGAGT	AGCACTGTGTTGGCGTACAG	123	60
LRRK2	AGCAAGGGACAGGCTGAAGTTG	GCAGGCTTTGCGTTGCTTCTCA	118	60
NLRP3	TCCTCAGCAGCAACCAGAAG	CAAGGCATTCTCCCCCACAT	102	60
KLRK1	GGTATGAGAGCCAGGCTTCTTG	GAATGGAGCCATCTTCCCACTG	135	60
PLG	AGTCCAATCCACCGAACTCTG	CACAGCCAAGACCCCAAGAA	110	60
