# Supplementary material for: Identification of gene expression signatures associated with neuroinflammation in discogenic sciatica using machine learning and experimental validation
Source: Front Genet. 2026 Mar 5;17:1666639. doi: 10.3389/fgene.2026.1666639 (PMC13000421; doi:10.3389/fgene.2026.1666639)
Supplement: Supplementary file 10 [file Table10.xlsx]

## Sheet: glm model
outcome	LRRK2	NLRP3	KLRK1	PLG	linear_predictors	predicted_probability
normal	5.85109	4.79966	6.21902	1.51031	-2.76273	0.0593718
normal	7.25269	6.23158	6.87816	1.54222	0.869187	0.704576
normal	6.29158	5.98589	7.20011	2.75881	-2.82262	0.0561139
normal	6.08243	5.43014	6.43139	1.50562	-1.60746	0.166941
normal	5.59799	4.77193	5.67442	1.48909	-2.50471	0.075529
normal	5.76911	5.89905	6.4497	1.52465	-1.3142	0.211784
normal	6.47405	6.11604	6.34411	2.10521	-0.516607	0.373646
normal	6.30678	5.82657	6.37293	1.77007	-0.869067	0.295448
normal	6.46078	5.98297	6.70581	3.35054	-2.72644	0.061431
normal	5.2351	6.05987	6.34207	2.18134	-2.49933	0.0759054
normal	6.41676	5.37394	6.82542	1.50541	-1.68467	0.156478
normal	6.23649	6.27815	7.17206	2.80191	-2.42834	0.0810369
normal	6.96106	5.42818	5.34905	1.48054	0.977186	0.726549
normal	6.31541	7.14065	7.13794	3.49732	-1.67354	0.157952
normal	6.14337	7.15363	6.72752	3.25918	-1.12056	0.245908
normal	6.46298	7.40946	6.3466	1.50562	2.39088	0.916129
normal	6.21761	7.15015	6.58914	3.67891	-1.37274	0.202178
sciatica	6.08508	6.48474	6.7845	1.5668	-0.314949	0.421907
sciatica	6.49611	6.54294	6.76369	1.79228	0.125806	0.53141
sciatica	6.59942	6.07343	7.25269	1.56671	-0.819547	0.30586
sciatica	6.77894	6.16867	5.75621	1.60598	1.32746	0.79042
sciatica	6.16055	5.88562	5.97635	1.54025	-0.227457	0.44338
sciatica	6.77189	6.16286	5.42381	1.48171	1.85487	0.864697
sciatica	6.61318	6.20571	5.65483	1.50476	1.39487	0.801368
sciatica	7.80106	6.89368	5.33284	1.47591	4.69745	0.990964
sciatica	6.77371	6.9107	5.39489	1.54091	3.08298	0.956185
sciatica	6.1323	5.78641	5.08272	1.52728	0.63933	0.654602
sciatica	6.60687	6.39377	5.90995	2.44055	0.24635	0.561278
sciatica	6.93084	6.69998	5.80136	1.54011	2.47365	0.922274
sciatica	6.70982	7.12499	6.27053	3.55279	-0.168272	0.458031
sciatica	6.82247	7.27216	6.37999	2.02983	1.99348	0.88011
sciatica	7.43254	7.1156	6.15507	1.42888	3.62155	0.973955
sciatica	6.97518	7.79617	5.9366	2.34907	3.23245	0.962037
sciatica	6.94348	7.24794	6.04086	1.80769	2.80418	0.942901
normal	5.66642	5.67487	6.7501	2.51664	-3.4224	0.0316027
normal	5.35373	5.46973	6.61833	1.18866	-2.4275	0.0810993
normal	6.25607	5.9863	7.26828	2.95698	-3.19878	0.0392116
normal	6.58065	6.39731	6.20845	1.74926	0.713517	0.671178
normal	6.53715	6.59043	6.28795	2.42605	0.0474811	0.511868
normal	6.26609	6.36541	6.1343	2.77516	-0.974555	0.273974
normal	5.83391	5.79434	7.04536	3.23755	-4.21728	0.0145246
normal	6.28478	5.84553	6.84528	3.408	-3.45021	0.0307627
sciatica	6.84218	6.31123	5.17568	1.16652	2.89073	0.947386
sciatica	6.99659	5.54635	6.05048	1.21017	0.730523	0.67492
sciatica	7.24351	7.20789	6.315	1.99951	2.60972	0.931485
sciatica	6.37773	6.10022	7.06694	2.8333	-2.43846	0.0802864
sciatica	7.70326	8.39723	5.5893	1.20249	7.13082	0.999201
sciatica	6.76547	7.07354	5.77466	1.18983	3.32933	0.965421
sciatica	6.05465	6.51287	5.89625	1.32447	1.04064	0.738973
sciatica	7.1832	6.62298	5.13613	1.23137	3.87902	0.979748

## Sheet: multivariate logistic
Variable coefficients and intercepts for multivariate logistic regression models
Multifactor model variables	coefficient
(Intercept)	-10.1227
LRRK2	1.4498
NLRP3	1.69054
KLRK1	-1.18557
PLG	-1.23405
