# Supplementary material for: Identification of gene expression signatures associated with neuroinflammation in discogenic sciatica using machine learning and experimental validation
Source: Front Genet. 2026 Mar 5;17:1666639. doi: 10.3389/fgene.2026.1666639 (PMC13000421; doi:10.3389/fgene.2026.1666639)
Supplement: Supplementary file 11 [file Table12.xlsx]

## Sheet: Sheet1
Evaluation Aspect	Specific Test	Statistic	P-value
Overall Model Test 整体模型测试	Likelihood Ratio Test	χ² = 19.722	8.96e-06
Discrimination	Concordance Index (C-index)	0.907 (95% CI: 0.801-1.012)	1.25e-14
Calibration	Hosmer-Lemeshow Goodness-of-fit	χ² = 10.484	0.2327
