# Supplementary material for: Identification of gene expression signatures associated with neuroinflammation in discogenic sciatica using machine learning and experimental validation
Source: Front Genet. 2026 Mar 5;17:1666639. doi: 10.3389/fgene.2026.1666639 (PMC13000421; doi:10.3389/fgene.2026.1666639)
Supplement: Supplementary file 12 [file Table5.xlsx]

## Sheet: GeneCards
GeneCards	Relevance score
STAT2	5.64434
TNF	5.5819
IL1B	5.53994
PTGS2	5.53471
IL10	5.35606
TLR4	5.06461
IL6	4.93774
APP	4.8429
TSPO	4.80924
NRROS	4.68683
NOS2	4.57949
SNCA	4.48802
GFAP	4.4426
APOE	4.36484
CCR1	4.35987
NFKB1	4.19111
RELA	4.17886
STAT3	4.15788
MAPK8	3.82109
SLC1A2	3.79238
BDNF	3.74447
NLRP3	3.71255
TGFB1	3.64869
TNFRSF1A	3.64869
FOS	3.62591
TREM2	3.61473
SLC1A4	3.60894
TNFRSF1B	3.5618
ARC	3.5618
SPHK1	3.55892
SLC1A3	3.50036
GLUL	3.50036
MAPT	3.46928
SLC1A1	3.35203
IFNGR1	3.28271
IL12A	3.28271
MAPK14	3.25861
JUN	3.18184
MAPK1	3.11609
IL1A	3.11609
CCL2	3.10573
NFKBIA	3.03947
IFNG	3.03947
MAPK3	3.03947
P2RX7	3.03931
STAT1	3.01036
GRIN1	3.01036
AGER	3.00332
MTOR	2.9787
GRM5	2.9787
GRIN3A	2.9787
AKT1	2.94369
CREB1	2.94369
IGF1	2.94369
IL1R1	2.94369
SMAD7	2.94369
JAK1	2.90394
CHUK	2.90394
SOCS3	2.90394
SRR	2.90394
TGFBR1	2.8568
NGF	2.8568
TGFB2	2.8568
CAMKK2	2.8568
SLC17A7	2.8568
CHI3L1	2.8504
CX3CL1	2.81441
NR1D1	2.80943
CCL17	2.80943
GRIN2B	2.79536
GRIN2A	2.79536
PRKCA	2.79536
IL6ST	2.79536
NOS1	2.79536
GRIN2D	2.79536
GRIN2C	2.79536
IL4	2.79536
IL12B	2.79536
IFNGR2	2.79536
GRIN3B	2.79536
LTA	2.79536
CNTF	2.79536
GRN	2.7559
MMP9	2.73867
TBK1	2.72475
TUG1	2.69275
MMP3	2.69015
BACE1	2.69015
PECAM1	2.69015
HMGB1	2.67675
SOD1	2.66037
GSK3B	2.66037
INSR	2.64703
SMAD3	2.64703
CAMK2A	2.64703
NFKB2	2.64703
PRKACA	2.64703
SLC2A1	2.64703
SMAD2	2.64703
SMAD4	2.64703
TGFBR2	2.64703
BCL2	2.64703
GRIA2	2.64703
PRKCG	2.64703
STAT6	2.64703
CAMK2B	2.64703
DLD	2.64703
GRIA1	2.64703
GRIA3	2.64703
GRM1	2.64703
IL6R	2.64703
PHGDH	2.64703
PRKCB	2.64703
CAMK2D	2.64703
CAMK2G	2.64703
GLS	2.64703
GRIA4	2.64703
GRIK2	2.64703
ADCY1	2.64703
IRS1	2.64703
PLCB1	2.64703
PPP1CA	2.64703
SLC2A3	2.64703
SLC6A9	2.64703
TGFB3	2.64703
ADCY3	2.64703
CAMK4	2.64703
IL4R	2.64703
PDHA1	2.64703
PLCB3	2.64703
TGFBR3	2.64703
CALM1	2.64703
CFL1	2.64703
DLAT	2.64703
FGF2	2.64703
GRIK1	2.64703
GRM2	2.64703
GRM4	2.64703
GRM7	2.64703
GRM8	2.64703
IL1R2	2.64703
PPP1CB	2.64703
PSAT1	2.64703
SHMT2	2.64703
GOT1	2.64703
PLCB4	2.64703
ADCY8	2.64703
DAO	2.64703
GRIK5	2.64703
IL10RA	2.64703
IL10RB	2.64703
IL13	2.64703
PPP1CC	2.64703
PSPH	2.64703
SHMT1	2.64703
SLC1A6	2.64703
DISC1	2.64703
GRIK3	2.64703
LIF	2.64703
TRPM4	2.64703
GRIK4	2.64703
GLS2	2.64703
IL13RA1	2.64703
PLCB2	2.64703
SLC38A1	2.64703
TRAF5	2.64703
CAMKK1	2.64703
SLC17A6	2.64703
ASCC1	2.64703
LRRC8A	2.64703
NSMF	2.64703
SLC38A3	2.64703
SLC7A10	2.64703
SLC38A2	2.64703
LRRC8B	2.64703
LRRC8D	2.64703
LRRC8E	2.64703
LRRC8C	2.64703
SLC38A5	2.64703
IL33	2.64063
TLR2	2.62633
NFE2L2	2.62633
F2RL1	2.61354
CNR2	2.5715
ADAM17	2.55277
MBP	2.55277
PRF1	2.53183
SPP1	2.51775
HMOX1	2.51085
NPC1	2.51085
CCR5	2.48897
IL18	2.48897
IFIH1	2.47801
CXCL13	2.47801
GLA	2.46608
DGUOK	2.46608
RNASEH2B	2.46608
RPL36A-HNRNPH2	2.46608
LGALS3	2.44201
IL17A	2.41656
NLRP1	2.41656
IDO1	2.38946
RGS10	2.38946
LRRK2	2.36835
TARDBP	2.36835
MMP8	2.32869
LCN2	2.31658
IRAK4	2.29368
CD274	2.29368
CEBPB	2.29368
SGTB	2.29368
CX3CR1	2.27948
CXCL10	2.26
PDCD1	2.25393
NTN1	2.25393
CD38	2.22109
CYBB	2.21883
TRAF6	2.21883
TIMP1	2.21883
IFI35	2.20679
CRP	2.19695
MMP2	2.17406
CSF1R	2.17406
S100B	2.17406
HEXB	2.14999
AQP4	2.14999
CHRNA7	2.14999
NRGN	2.14535
PPARG	2.12454
PPARGC1A	2.12454
HFE	2.12454
CEBPD	2.12454
TIGAR	2.12454
AGTR1	2.09744
MAP3K7	2.09744
RAC1	2.09744
HIF1A	2.09744
FYN	2.09744
CHIT1	2.09744
HTT	2.09744
KCNA3	2.09744
UNC13D	2.09744
ERVW-1	2.09744
MARCO	2.09744
CDK5	2.06833
RHOA	2.06833
ANPEP	2.06833
HACE1	2.06833
TRIM9	2.06833
EGFR	2.03667
CBL	2.03667
CBS	2.03667
PARP1	2.03667
TNFAIP3	2.03667
ATP7B	2.03667
CASP1	2.03667
ERCC3	2.03667
TSC1	2.03667
ARSA	2.03667
MVK	2.03667
ETFDH	2.03667
MYH11	2.03667
NR4A2	2.03667
CXCR3	2.03667
CTSE	2.03667
PMP22	2.03667
CCL3	2.03667
NDE1	2.03667
PRX	2.03667
TRNT1	2.03667
CFHR5	2.03667
LYST	2.03667
FNDC5	2.03667
TRIM45	2.03667
PRKCD	2.00166
ALDH2	2.00166
SIRT1	2.00166
GABRA5	2.00166
P2RY12	2.00166
CFH	2.00166
PTGS1	2.00166
F2R	2.00166
NR1H2	2.00166
S1PR1	2.00166
CD47	2.00166
AGTR2	2.00166
COX5A	2.00166
HLA-G	2.00166
CREB3L1	2.00166
ORM2	2.00166
PGLYRP1	2.00166
CRTAC1	2.00166
PHLDA1	2.00166
SKA2	2.00166
CMPK2	2.00166
CCR7	1.99702
COP1	1.99702
CCL19	1.99702
ERBB3	1.96191
PDGFRB	1.96191
WNT5A	1.96191
ITGB2	1.96191
PLA2G4A	1.96191
USP7	1.96191
KEAP1	1.96191
PRNP	1.96191
NTF4	1.96191
SIRT2	1.96191
NR1H3	1.96191
FOXA1	1.96191
NPY	1.96191
BSCL2	1.96191
RBX1	1.96191
UBE2D1	1.96191
PREP	1.96191
MANF	1.96191
MCAM	1.96191
CD200	1.96191
CD68	1.96191
NFAT5	1.96191
PELI1	1.96191
CSMD1	1.96191
IGFBPL1	1.96191
ABL1	1.91477
NOTCH1	1.91477
NT5E	1.91477
MMP14	1.91477
SERPINE1	1.91477
AGT	1.91477
PLG	1.91477
ACE2	1.91477
FURIN	1.91477
HSPD1	1.91477
MAP3K5	1.91477
TAB2	1.91477
ADRA2A	1.91477
CD27	1.91477
CFI	1.91477
DLL4	1.91477
MAPKAPK2	1.91477
PPT1	1.91477
TGM2	1.91477
CD33	1.91477
COL4A2	1.91477
PPARD	1.91477
EGR2	1.91477
MOG	1.91477
ROCK2	1.91477
TNFSF10	1.91477
TNFSF13B	1.91477
BMP6	1.91477
DOCK2	1.91477
CBR1	1.91477
MLKL	1.91477
PCSK7	1.91477
TAB1	1.91477
DDIT4	1.91477
SEMA4A	1.91477
FBXW11	1.91477
MIB1	1.91477
TAC1	1.91477
BDKRB1	1.91477
CCL4	1.91477
PCSK6	1.91477
TRPM2	1.91477
BMPER	1.91477
ITGAD	1.91477
TNFSF12	1.91477
CDNF	1.91477
TAAR1	1.91477
ZC3H12B	1.91477
TNFAIP8L2	1.91477
FAS	1.89259
RIPK1	1.85333
APOA1	1.85333
EPHA4	1.85333
ACHE	1.85333
KNG1	1.85333
C1QA	1.85333
ENO2	1.85333
CACNA2D1	1.85333
KCNA2	1.85333
DBI	1.85333
IDUA	1.85333
IL5	1.85333
SORT1	1.85333
TNFSF13	1.85333
EOMES	1.85333
KIF1B	1.85333
LY96	1.85333
CD8B	1.85333
CXCR5	1.85333
ELAVL1	1.85333
GHRL	1.85333
DCTN2	1.85333
TOMM40	1.85333
MTDH	1.85333
RPH3A	1.85333
PENK	1.85333
ACMSD	1.85333
EXTL2	1.85333
MAS1	1.85333
NMI	1.85333
RGCC	1.85333
CTLA4	1.84545
TLR7	1.84545
C4A	1.84545
HLA-B	1.78401
STAT4	1.78401
CASP8	1.705
F12	1.705
ITGA3	1.705
OGG1	1.705
C1QC	1.705
GHR	1.705
GHSR	1.705
GSS	1.705
IRAK3	1.705
PEBP1	1.705
C1QB	1.705
FABP3	1.705
PPARA	1.705
CRH	1.705
TREX1	1.705
CCL21	1.705
HLA-E	1.705
KLRK1	1.705
SIGLEC1	1.705
FGF21	1.705
AKAP12	1.705
GPR4	1.705
IL22RA2	1.705
GPR65	1.705
CRCP	1.705
RIC3	1.705
STK40	1.705
HSPA12B	1.705
IKBKG	1.63568
POLG	1.63568
NOD2	1.63568
ERAP1	1.63568
IL23R	1.63568
MEFV	1.63568
TK2	1.63568
PRORP	1.63568
KLRC4	1.63568
UBAC2	1.63568
CXCL8	1.61158
ICAM1	1.51383

## Sheet: MsigDB
MsigDB	GENE_SYMBOLS
GFAP	WP_NEUROINFLAMMATION_AND_GLUTAMATERGIC_SIGNALING,WP_POSTCOVID_NEUROINFLAMMATION
HMGB1	WP_POSTCOVID_NEUROINFLAMMATION
IFNA2	WP_POSTCOVID_NEUROINFLAMMATION
IFNG	WP_NEUROINFLAMMATION_AND_GLUTAMATERGIC_SIGNALING
IL1A	WP_NEUROINFLAMMATION_AND_GLUTAMATERGIC_SIGNALING
IL1B	WP_NEUROINFLAMMATION_AND_GLUTAMATERGIC_SIGNALING
IL2	WP_POSTCOVID_NEUROINFLAMMATION
IL4	WP_NEUROINFLAMMATION_AND_GLUTAMATERGIC_SIGNALING,WP_POSTCOVID_NEUROINFLAMMATION
IL6	HP_NEUROINFLAMMATION,WP_NEUROINFLAMMATION_AND_GLUTAMATERGIC_SIGNALING,WP_POSTCOVID_NEUROINFLAMMATION
CXCL8	WP_POSTCOVID_NEUROINFLAMMATION
IL10	HP_NEUROINFLAMMATION,WP_NEUROINFLAMMATION_AND_GLUTAMATERGIC_SIGNALING,WP_POSTCOVID_NEUROINFLAMMATION
IL12A	HP_NEUROINFLAMMATION,WP_NEUROINFLAMMATION_AND_GLUTAMATERGIC_SIGNALING,WP_POSTCOVID_NEUROINFLAMMATION
IL18	WP_POSTCOVID_NEUROINFLAMMATION
FURIN	WP_POSTCOVID_NEUROINFLAMMATION
TLR7	HP_NEUROINFLAMMATION,WP_POSTCOVID_NEUROINFLAMMATION
TLR8	WP_POSTCOVID_NEUROINFLAMMATION
MAPK1	WP_NEUROINFLAMMATION_AND_GLUTAMATERGIC_SIGNALING,WP_POSTCOVID_NEUROINFLAMMATION
ACE2	WP_POSTCOVID_NEUROINFLAMMATION
CCL11	WP_POSTCOVID_NEUROINFLAMMATION
TLR3	WP_POSTCOVID_NEUROINFLAMMATION
TLR4	HP_NEUROINFLAMMATION，WP_NEUROINFLAMMATION,WP_POSTCOVID_NEUROINFLAMMATION
TMPRSS2	WP_POSTCOVID_NEUROINFLAMMATION
TNF	WP_NEUROINFLAMMATION_AND_GLUTAMATERGIC_SIGNALING,WP_POSTCOVID_NEUROINFLAMMATION
CAMKK2	WP_NEUROINFLAMMATION_AND_GLUTAMATERGIC_SIGNALING
ADCY1	WP_NEUROINFLAMMATION_AND_GLUTAMATERGIC_SIGNALING
CFL1	WP_NEUROINFLAMMATION_AND_GLUTAMATERGIC_SIGNALING
ADCY3	WP_NEUROINFLAMMATION_AND_GLUTAMATERGIC_SIGNALING
SLC38A3	WP_NEUROINFLAMMATION_AND_GLUTAMATERGIC_SIGNALING
ADCY8	WP_NEUROINFLAMMATION_AND_GLUTAMATERGIC_SIGNALING
GRIN3A	WP_NEUROINFLAMMATION_AND_GLUTAMATERGIC_SIGNALING
GRIN3B	WP_NEUROINFLAMMATION_AND_GLUTAMATERGIC_SIGNALING
CNTF	WP_NEUROINFLAMMATION_AND_GLUTAMATERGIC_SIGNALING
CREB1	WP_NEUROINFLAMMATION_AND_GLUTAMATERGIC_SIGNALING
DAO	WP_NEUROINFLAMMATION_AND_GLUTAMATERGIC_SIGNALING
DLAT	WP_NEUROINFLAMMATION_AND_GLUTAMATERGIC_SIGNALING
DLD	WP_NEUROINFLAMMATION_AND_GLUTAMATERGIC_SIGNALING
AKT1	WP_NEUROINFLAMMATION_AND_GLUTAMATERGIC_SIGNALING
FGF2	WP_NEUROINFLAMMATION_AND_GLUTAMATERGIC_SIGNALING
PLCB1	WP_NEUROINFLAMMATION_AND_GLUTAMATERGIC_SIGNALING
ARC	WP_NEUROINFLAMMATION_AND_GLUTAMATERGIC_SIGNALING
LRRC8B	WP_NEUROINFLAMMATION_AND_GLUTAMATERGIC_SIGNALING
FOS	WP_NEUROINFLAMMATION,WP_NEUROINFLAMMATION_AND_GLUTAMATERGIC_SIGNALING
NSMF	WP_NEUROINFLAMMATION_AND_GLUTAMATERGIC_SIGNALING
PHGDH	WP_NEUROINFLAMMATION_AND_GLUTAMATERGIC_SIGNALING
GLS2	WP_NEUROINFLAMMATION_AND_GLUTAMATERGIC_SIGNALING
DISC1	WP_NEUROINFLAMMATION_AND_GLUTAMATERGIC_SIGNALING
GLS	WP_NEUROINFLAMMATION_AND_GLUTAMATERGIC_SIGNALING
GLUL	WP_NEUROINFLAMMATION_AND_GLUTAMATERGIC_SIGNALING
GOT1	WP_NEUROINFLAMMATION_AND_GLUTAMATERGIC_SIGNALING
GRIA1	WP_NEUROINFLAMMATION_AND_GLUTAMATERGIC_SIGNALING
GRIA2	WP_NEUROINFLAMMATION_AND_GLUTAMATERGIC_SIGNALING
GRIA3	WP_NEUROINFLAMMATION_AND_GLUTAMATERGIC_SIGNALING
GRIA4	WP_NEUROINFLAMMATION_AND_GLUTAMATERGIC_SIGNALING
GRIK1	WP_NEUROINFLAMMATION_AND_GLUTAMATERGIC_SIGNALING
GRIK2	WP_NEUROINFLAMMATION_AND_GLUTAMATERGIC_SIGNALING
GRIK3	WP_NEUROINFLAMMATION_AND_GLUTAMATERGIC_SIGNALING
GRIK4	WP_NEUROINFLAMMATION_AND_GLUTAMATERGIC_SIGNALING
GRIK5	WP_NEUROINFLAMMATION_AND_GLUTAMATERGIC_SIGNALING
GRIN1	WP_NEUROINFLAMMATION_AND_GLUTAMATERGIC_SIGNALING
GRIN2A	WP_NEUROINFLAMMATION_AND_GLUTAMATERGIC_SIGNALING
GRIN2B	WP_NEUROINFLAMMATION_AND_GLUTAMATERGIC_SIGNALING
GRIN2C	WP_NEUROINFLAMMATION_AND_GLUTAMATERGIC_SIGNALING
GRIN2D	WP_NEUROINFLAMMATION_AND_GLUTAMATERGIC_SIGNALING
GRM1	WP_NEUROINFLAMMATION_AND_GLUTAMATERGIC_SIGNALING
GRM2	WP_NEUROINFLAMMATION_AND_GLUTAMATERGIC_SIGNALING
GRM4	WP_NEUROINFLAMMATION_AND_GLUTAMATERGIC_SIGNALING
GRM5	WP_NEUROINFLAMMATION_AND_GLUTAMATERGIC_SIGNALING
GRM7	WP_NEUROINFLAMMATION_AND_GLUTAMATERGIC_SIGNALING
GRM8	WP_NEUROINFLAMMATION_AND_GLUTAMATERGIC_SIGNALING
PSAT1	WP_NEUROINFLAMMATION_AND_GLUTAMATERGIC_SIGNALING
IFNGR1	HP_NEUROINFLAMMATION,WP_NEUROINFLAMMATION_AND_GLUTAMATERGIC_SIGNALING
IFNGR2	WP_NEUROINFLAMMATION_AND_GLUTAMATERGIC_SIGNALING
IGF1	WP_NEUROINFLAMMATION_AND_GLUTAMATERGIC_SIGNALING
IL1R1	WP_NEUROINFLAMMATION_AND_GLUTAMATERGIC_SIGNALING
IL4R	WP_NEUROINFLAMMATION_AND_GLUTAMATERGIC_SIGNALING
IL6R	WP_NEUROINFLAMMATION_AND_GLUTAMATERGIC_SIGNALING
IL6ST	WP_NEUROINFLAMMATION_AND_GLUTAMATERGIC_SIGNALING
IL10RA	WP_NEUROINFLAMMATION_AND_GLUTAMATERGIC_SIGNALING
IL10RB	WP_NEUROINFLAMMATION_AND_GLUTAMATERGIC_SIGNALING
IL12B	WP_NEUROINFLAMMATION_AND_GLUTAMATERGIC_SIGNALING
IL13	WP_NEUROINFLAMMATION_AND_GLUTAMATERGIC_SIGNALING
IL13RA1	WP_NEUROINFLAMMATION_AND_GLUTAMATERGIC_SIGNALING
INSR	WP_NEUROINFLAMMATION_AND_GLUTAMATERGIC_SIGNALING
IRS1	WP_NEUROINFLAMMATION_AND_GLUTAMATERGIC_SIGNALING
JAK1	WP_NEUROINFLAMMATION_AND_GLUTAMATERGIC_SIGNALING
LIF	WP_NEUROINFLAMMATION_AND_GLUTAMATERGIC_SIGNALING
LTA	WP_NEUROINFLAMMATION_AND_GLUTAMATERGIC_SIGNALING
SMAD2	WP_NEUROINFLAMMATION_AND_GLUTAMATERGIC_SIGNALING
SMAD3	WP_NEUROINFLAMMATION_AND_GLUTAMATERGIC_SIGNALING
SMAD4	WP_NEUROINFLAMMATION_AND_GLUTAMATERGIC_SIGNALING
SMAD7	WP_NEUROINFLAMMATION_AND_GLUTAMATERGIC_SIGNALING
NFKB1	WP_NEUROINFLAMMATION_AND_GLUTAMATERGIC_SIGNALING
NFKB2	WP_NEUROINFLAMMATION_AND_GLUTAMATERGIC_SIGNALING
NGF	WP_NEUROINFLAMMATION_AND_GLUTAMATERGIC_SIGNALING
NOS1	WP_NEUROINFLAMMATION_AND_GLUTAMATERGIC_SIGNALING
PDHA1	WP_NEUROINFLAMMATION_AND_GLUTAMATERGIC_SIGNALING
PLCB2	WP_NEUROINFLAMMATION_AND_GLUTAMATERGIC_SIGNALING
PLCB3	WP_NEUROINFLAMMATION_AND_GLUTAMATERGIC_SIGNALING
PLCB4	WP_NEUROINFLAMMATION_AND_GLUTAMATERGIC_SIGNALING
SLC38A2	WP_NEUROINFLAMMATION_AND_GLUTAMATERGIC_SIGNALING
TRPM4	WP_NEUROINFLAMMATION_AND_GLUTAMATERGIC_SIGNALING
PPP1CA	WP_NEUROINFLAMMATION_AND_GLUTAMATERGIC_SIGNALING
PPP1CB	WP_NEUROINFLAMMATION_AND_GLUTAMATERGIC_SIGNALING
PPP1CC	WP_NEUROINFLAMMATION_AND_GLUTAMATERGIC_SIGNALING
LRRC8D	WP_NEUROINFLAMMATION_AND_GLUTAMATERGIC_SIGNALING
PRKACA	WP_NEUROINFLAMMATION_AND_GLUTAMATERGIC_SIGNALING
PRKCA	WP_NEUROINFLAMMATION_AND_GLUTAMATERGIC_SIGNALING
PRKCB	WP_NEUROINFLAMMATION_AND_GLUTAMATERGIC_SIGNALING
PRKCG	WP_NEUROINFLAMMATION_AND_GLUTAMATERGIC_SIGNALING
MAPK3	WP_NEUROINFLAMMATION_AND_GLUTAMATERGIC_SIGNALING
LRRC8A	WP_NEUROINFLAMMATION_AND_GLUTAMATERGIC_SIGNALING
SLC7A10	WP_NEUROINFLAMMATION_AND_GLUTAMATERGIC_SIGNALING
SLC17A7	WP_NEUROINFLAMMATION_AND_GLUTAMATERGIC_SIGNALING
SLC17A6	WP_NEUROINFLAMMATION_AND_GLUTAMATERGIC_SIGNALING
PSPH	WP_NEUROINFLAMMATION_AND_GLUTAMATERGIC_SIGNALING
BCL2	WP_NEUROINFLAMMATION_AND_GLUTAMATERGIC_SIGNALING
BDNF	WP_NEUROINFLAMMATION_AND_GLUTAMATERGIC_SIGNALING
SRR	WP_NEUROINFLAMMATION_AND_GLUTAMATERGIC_SIGNALING
SHMT1	WP_NEUROINFLAMMATION_AND_GLUTAMATERGIC_SIGNALING
SHMT2	WP_NEUROINFLAMMATION_AND_GLUTAMATERGIC_SIGNALING
SLC1A1	WP_NEUROINFLAMMATION_AND_GLUTAMATERGIC_SIGNALING
SLC1A2	WP_NEUROINFLAMMATION_AND_GLUTAMATERGIC_SIGNALING
SLC1A3	WP_NEUROINFLAMMATION_AND_GLUTAMATERGIC_SIGNALING
SLC1A4	WP_NEUROINFLAMMATION_AND_GLUTAMATERGIC_SIGNALING
SLC1A6	WP_NEUROINFLAMMATION_AND_GLUTAMATERGIC_SIGNALING
SLC2A1	WP_NEUROINFLAMMATION_AND_GLUTAMATERGIC_SIGNALING
SLC2A3	WP_NEUROINFLAMMATION_AND_GLUTAMATERGIC_SIGNALING
SLC6A9	WP_NEUROINFLAMMATION_AND_GLUTAMATERGIC_SIGNALING
STAT1	WP_NEUROINFLAMMATION_AND_GLUTAMATERGIC_SIGNALING
STAT3	WP_NEUROINFLAMMATION_AND_GLUTAMATERGIC_SIGNALING
STAT6	WP_NEUROINFLAMMATION_AND_GLUTAMATERGIC_SIGNALING
TGFB1	WP_NEUROINFLAMMATION_AND_GLUTAMATERGIC_SIGNALING
TGFB2	WP_NEUROINFLAMMATION_AND_GLUTAMATERGIC_SIGNALING
TGFB3	WP_NEUROINFLAMMATION_AND_GLUTAMATERGIC_SIGNALING
TGFBR1	WP_NEUROINFLAMMATION_AND_GLUTAMATERGIC_SIGNALING
TGFBR2	WP_NEUROINFLAMMATION_AND_GLUTAMATERGIC_SIGNALING
TGFBR3	WP_NEUROINFLAMMATION_AND_GLUTAMATERGIC_SIGNALING
TNFRSF1A	WP_NEUROINFLAMMATION_AND_GLUTAMATERGIC_SIGNALING
TNFRSF1B	WP_NEUROINFLAMMATION_AND_GLUTAMATERGIC_SIGNALING
TRAF5	WP_NEUROINFLAMMATION_AND_GLUTAMATERGIC_SIGNALING
IL1R2	WP_NEUROINFLAMMATION_AND_GLUTAMATERGIC_SIGNALING
CALM1	WP_NEUROINFLAMMATION_AND_GLUTAMATERGIC_SIGNALING
LRRC8E	WP_NEUROINFLAMMATION_AND_GLUTAMATERGIC_SIGNALING
CAMK4	WP_NEUROINFLAMMATION_AND_GLUTAMATERGIC_SIGNALING
CAMK2A	WP_NEUROINFLAMMATION_AND_GLUTAMATERGIC_SIGNALING
SLC38A1	WP_NEUROINFLAMMATION_AND_GLUTAMATERGIC_SIGNALING
CAMK2B	WP_NEUROINFLAMMATION_AND_GLUTAMATERGIC_SIGNALING
CAMK2D	WP_NEUROINFLAMMATION_AND_GLUTAMATERGIC_SIGNALING
CAMK2G	WP_NEUROINFLAMMATION_AND_GLUTAMATERGIC_SIGNALING
LRRC8C	WP_NEUROINFLAMMATION_AND_GLUTAMATERGIC_SIGNALING
CAMKK1	WP_NEUROINFLAMMATION_AND_GLUTAMATERGIC_SIGNALING
SOCS3	WP_NEUROINFLAMMATION_AND_GLUTAMATERGIC_SIGNALING
SLC38A5	WP_NEUROINFLAMMATION_AND_GLUTAMATERGIC_SIGNALING
CHUK	WP_NEUROINFLAMMATION
MAPK14	WP_NEUROINFLAMMATION
MTOR	WP_NEUROINFLAMMATION
JUN	WP_NEUROINFLAMMATION
MT-CO1	WP_NEUROINFLAMMATION
MT-CO2	WP_NEUROINFLAMMATION
NFKBIA	WP_NEUROINFLAMMATION
NOS2	WP_NEUROINFLAMMATION
ASCC1	WP_NEUROINFLAMMATION
MAPK8	WP_NEUROINFLAMMATION
RELA	WP_NEUROINFLAMMATION
IL12A-AS1	HP_NEUROINFLAMMATION
NLRP3	HP_NEUROINFLAMMATION
CCR1	HP_NEUROINFLAMMATION
LACC1	HP_NEUROINFLAMMATION
IL23R	HP_NEUROINFLAMMATION
CTLA4	HP_NEUROINFLAMMATION
HLA-B	HP_NEUROINFLAMMATION
HLA-DRB1	HP_NEUROINFLAMMATION
UBAC2	HP_NEUROINFLAMMATION
FAS	HP_NEUROINFLAMMATION
MEFV	HP_NEUROINFLAMMATION
MIF	HP_NEUROINFLAMMATION
ERAP1	HP_NEUROINFLAMMATION
POLG	HP_NEUROINFLAMMATION
NOD2	HP_NEUROINFLAMMATION
STAT4	HP_NEUROINFLAMMATION
TK2	HP_NEUROINFLAMMATION
C4A	HP_NEUROINFLAMMATION
KLRC4	HP_NEUROINFLAMMATION
IKBKG	HP_NEUROINFLAMMATION
PRORP	HP_NEUROINFLAMMATION

## Sheet: Sheet3
						GENE_SYMBOLS	GFAP	HMGB1	IFNA2	IFNG	IL1A	IL1B	IL2	IL4	IL6	CXCL8	IL10	IL12A	IL18	FURIN	TLR7	TLR8	MAPK1	ACE2	CCL11	TLR3	TLR4	TMPRSS2	TNF
