# Supplementary material for: Identification of gene expression signatures associated with neuroinflammation in discogenic sciatica using machine learning and experimental validation
Source: Front Genet. 2026 Mar 5;17:1666639. doi: 10.3389/fgene.2026.1666639 (PMC13000421; doi:10.3389/fgene.2026.1666639)
Supplement: Supplementary file 13 [file Table13.xlsx]

## Sheet: Sheet1
Model	N	AUC (95% CI)	Optimal Cut-off	Sensitivity	Specificity	Accuracy	Precision (PPV)	F1-Score	MCC
Four-Biomarker Combined Model (LRRK2, NLRP3, KLRK1, PLG)	50	0.909 (0.828 – 0.989)	-0.41578	0.92	0.8	0.86	0.821	0.868	0.725
Confusion Matrix: TP=23, FN=2, FP=5, TN=20
KLRK1 Alone	50	0.800 (0.667 – 0.933)	0.17762	0.72	0.88	0.8	0.857	0.783	0.613
Confusion Matrix: TP=18, FN=7, FP=3, TN=22
LRRK2 Alone	50	0.827 (0.704 – 0.950)	0.32838	0.76	0.92	0.84	0.905	0.826	0.693
Confusion Matrix: TP=19, FN=6, FP=2, TN=23
NLRP3 Alone	50	0.747 (0.607 – 0.887)	-0.40232	0.88	0.6	0.74	0.688	0.771	0.495
Confusion Matrix: TP=22, FN=3, FP=10, TN=15
PLG Alone	50	0.706 (0.558 – 0.853)	-0.11702	0.84	0.56	0.7	0.656	0.737	0.41
