# Supplementary material for: Identification of gene expression signatures associated with neuroinflammation in discogenic sciatica using machine learning and experimental validation
Source: Front Genet. 2026 Mar 5;17:1666639. doi: 10.3389/fgene.2026.1666639 (PMC13000421; doi:10.3389/fgene.2026.1666639)
Supplement: Supplementary file 14 [file Table7.xlsx]

## Sheet: lambda.min
Variable - Lasso coefficient
variable	lambda.min
(Intercept)	-4.78628
IL1R1	0
AGER	0
LRRK2	1.03837
NLRP3	0.404362
KLRK1	-0.666643
MMP9	0
GRIN3A	0.0235304
PLG	-0.270009
PGLYRP1	0
LCN2	0.0176784
CBS	0

## Sheet: lambda.1se
variable	lambda.1se
(Intercept)	-2.39223
IL1R1	0
AGER	0
LRRK2	0.569896
NLRP3	0
KLRK1	-0.208884
MMP9	0
GRIN3A	0
PLG	0
PGLYRP1	0
LCN2	0
CBS	0
