# Supplementary material for: Identification of gene expression signatures associated with neuroinflammation in discogenic sciatica using machine learning and experimental validation
Source: Front Genet. 2026 Mar 5;17:1666639. doi: 10.3389/fgene.2026.1666639 (PMC13000421; doi:10.3389/fgene.2026.1666639)
Supplement: Supplementary file 15 [file Table8.xlsx]

## Sheet: Sheet1
Tuning parameter	λ value	Index	CV statistic (mean deviance)	SE of statistic	Number of non-zero coefficients
lambda.min	0.082924	14	1.1714	0.13034	6
lambda.1se	0.19157	5	1.2888	0.05372	2
